# Supplementary material for: Gut microbial communities associated with phenotypically divergent populations of the striped stem borer Chilo suppressalis (Walker, 1863)
Source: Sci Rep. 2021 Jul 22;11:15010. doi: 10.1038/s41598-021-94395-y (PMC8298391; doi:10.1038/s41598-021-94395-y)
Supplement: Supplementary file 1 — Supplementary Information 1. [file 41598_2021_94395_MOESM1_ESM.xls]

## Sheet: S1A_Table
Table S1A. OUT name of bacteria of all midgut samples in venn
JMG & RMG & jMG & rMG	JMG & RMG & jMG	JMG & RMG & rMG	JMG & jMG & rMG	RMG & jMG & rMG	JMG & RMG	JMG & jMG	JMG & rMG	RMG & jMG	RMG & rMG	jMG & rMG	JMG only	RMG only	jMG only	rMG only
OTU6	OTU2	OTU6	OTU5	OTU6	OTU2	OTU2	OTU3	OTU2	OTU6	OTU5	OTU15	OTU21	OTU71	OTU8
OTU9	OTU6	OTU9	OTU6	OTU9	OTU6	OTU5	OTU4	OTU6	OTU9	OTU6	OTU19	OTU23	OTU72	OTU14
OTU26	OTU9	OTU26	OTU7	OTU26	OTU9	OTU6	OTU5	OTU9	OTU26	OTU7	OTU33	OTU42	OTU154	OTU22
OTU29	OTU26	OTU29	OTU9	OTU29	OTU26	OTU7	OTU6	OTU26	OTU29	OTU9	OTU35	OTU85	OTU295	OTU30
OTU46	OTU29	OTU40	OTU17	OTU46	OTU29	OTU9	OTU7	OTU29	OTU40	OTU17	OTU36	OTU91	OTU343	OTU37
OTU49	OTU38	OTU46	OTU25	OTU49	OTU38	OTU17	OTU9	OTU38	OTU46	OTU25	OTU50	OTU93	OTU414	OTU39
OTU51	OTU46	OTU47	OTU26	OTU51	OTU40	OTU25	OTU10	OTU46	OTU47	OTU26	OTU75	OTU101	OTU446	OTU48
OTU74	OTU49	OTU49	OTU29	OTU74	OTU46	OTU26	OTU12	OTU49	OTU49	OTU29	OTU80	OTU106	OTU453	OTU54
OTU92	OTU51	OTU51	OTU32	OTU76	OTU47	OTU29	OTU16	OTU51	OTU51	OTU32	OTU82	OTU110	OTU483	OTU60
OTU97	OTU74	OTU66	OTU46	OTU92	OTU49	OTU32	OTU17	OTU74	OTU66	OTU46	OTU83	OTU113		OTU78
OTU117	OTU92	OTU74	OTU49	OTU97	OTU51	OTU38	OTU25	OTU76	OTU74	OTU49	OTU103	OTU115		OTU96
OTU146	OTU97	OTU79	OTU51	OTU117	OTU66	OTU46	OTU26	OTU92	OTU76	OTU51	OTU109	OTU134		OTU100
OTU148	OTU117	OTU92	OTU55	OTU146	OTU74	OTU49	OTU28	OTU94	OTU79	OTU55	OTU112	OTU152		OTU120
OTU162	OTU146	OTU97	OTU68	OTU148	OTU79	OTU51	OTU29	OTU97	OTU92	OTU58	OTU151	OTU167		OTU121
OTU193	OTU148	OTU117	OTU70	OTU162	OTU92	OTU55	OTU32	OTU107	OTU97	OTU68	OTU176	OTU200		OTU138
OTU218	OTU162	OTU132	OTU74	OTU171	OTU97	OTU68	OTU40	OTU117	OTU117	OTU70	OTU186	OTU224		OTU141
OTU223	OTU193	OTU133	OTU92	OTU193	OTU117	OTU70	OTU41	OTU146	OTU132	OTU74	OTU194	OTU226		OTU158
OTU244	OTU218	OTU146	OTU97	OTU218	OTU131	OTU74	OTU43	OTU148	OTU133	OTU76	OTU202	OTU235		OTU203
OTU246	OTU223	OTU147	OTU104	OTU223	OTU132	OTU92	OTU44	OTU162	OTU143	OTU92	OTU206	OTU241		OTU240
OTU256	OTU244	OTU148	OTU117	OTU244	OTU133	OTU97	OTU46	OTU171	OTU146	OTU97	OTU207	OTU251		OTU248
OTU258	OTU246	OTU162	OTU146	OTU246	OTU146	OTU104	OTU47	OTU183	OTU147	OTU104	OTU216	OTU316		OTU269
OTU286	OTU256	OTU163	OTU148	OTU256	OTU147	OTU117	OTU49	OTU193	OTU148	OTU117	OTU221	OTU344		OTU282
OTU290	OTU258	OTU187	OTU157	OTU258	OTU148	OTU127	OTU51	OTU218	OTU162	OTU146	OTU228	OTU370		OTU310
OTU315	OTU286	OTU191	OTU162	OTU286	OTU162	OTU146	OTU52	OTU223	OTU163	OTU148	OTU260	OTU373		OTU311
OTU328	OTU290	OTU193	OTU188	OTU290	OTU163	OTU148	OTU53	OTU244	OTU166	OTU157	OTU262	OTU379		OTU312
OTU332	OTU315	OTU204	OTU193	OTU315	OTU165	OTU157	OTU55	OTU246	OTU171	OTU162	OTU298	OTU391		OTU327
OTU338	OTU328	OTU205	OTU218	OTU328	OTU187	OTU162	OTU56	OTU256	OTU172	OTU171	OTU307	OTU420		OTU334
OTU340	OTU332	OTU212	OTU223	OTU332	OTU191	OTU182	OTU62	OTU258	OTU178	OTU188	OTU321	OTU437		OTU376
OTU382	OTU338	OTU215	OTU237	OTU338	OTU193	OTU188	OTU63	OTU286	OTU187	OTU193	OTU326	OTU448		OTU401
OTU392	OTU340	OTU218	OTU243	OTU340	OTU204	OTU193	OTU65	OTU290	OTU191	OTU218	OTU337	OTU464		OTU423
OTU395	OTU382	OTU223	OTU244	OTU382	OTU205	OTU218	OTU66	OTU315	OTU193	OTU223	OTU357	OTU465		OTU444
OTU418	OTU392	OTU227	OTU246	OTU392	OTU212	OTU223	OTU68	OTU328	OTU201	OTU231	OTU366	OTU474		OTU457
OTU424	OTU395	OTU244	OTU254	OTU395	OTU215	OTU237	OTU69	OTU332	OTU204	OTU237	OTU383	OTU521		OTU459
OTU426	OTU418	OTU246	OTU256	OTU418	OTU218	OTU243	OTU70	OTU338	OTU205	OTU243	OTU388	OTU527		OTU462
OTU431	OTU424	OTU256	OTU258	OTU424	OTU223	OTU244	OTU73	OTU340	OTU208	OTU244	OTU404	OTU555		OTU472
OTU451	OTU426	OTU258	OTU270	OTU426	OTU227	OTU246	OTU74	OTU349	OTU210	OTU246	OTU463	OTU565		OTU478
OTU454	OTU431	OTU286	OTU274	OTU431	OTU244	OTU254	OTU77	OTU382	OTU212	OTU254	OTU508			OTU492
OTU456	OTU451	OTU290	OTU285	OTU451	OTU246	OTU256	OTU79	OTU392	OTU215	OTU256	OTU525			OTU493
OTU461	OTU454	OTU302	OTU286	OTU454	OTU256	OTU258	OTU81	OTU395	OTU218	OTU258	OTU526			OTU500
OTU467	OTU456	OTU315	OTU289	OTU456	OTU258	OTU270	OTU84	OTU418	OTU223	OTU270	OTU531			OTU510
OTU470	OTU461	OTU319	OTU290	OTU460	OTU286	OTU274	OTU86	OTU424	OTU227	OTU274	OTU533			OTU549
OTU487	OTU467	OTU323	OTU296	OTU461	OTU290	OTU285	OTU87	OTU426	OTU244	OTU285	OTU553			OTU551
OTU515	OTU470	OTU328	OTU308	OTU467	OTU292	OTU286	OTU88	OTU431	OTU246	OTU286	OTU554			OTU566
OTU524	OTU487	OTU332	OTU315	OTU470	OTU302	OTU289	OTU89	OTU451	OTU255	OTU289	OTU561
OTU540	OTU515	OTU338	OTU328	OTU487	OTU315	OTU290	OTU90	OTU454	OTU256	OTU290	OTU563
OTU541	OTU524	OTU340	OTU330	OTU512	OTU319	OTU291	OTU92	OTU456	OTU258	OTU296	OTU567
OTU548	OTU540	OTU375	OTU332	OTU515	OTU323	OTU293	OTU95	OTU460	OTU261	OTU308
OTU556	OTU541	OTU382	OTU338	OTU524	OTU328	OTU296	OTU97	OTU461	OTU267	OTU315
OTU558	OTU548	OTU392	OTU340	OTU540	OTU332	OTU308	OTU98	OTU467	OTU276	OTU328
	OTU556	OTU395	OTU382	OTU541	OTU338	OTU315	OTU104	OTU470	OTU286	OTU330
	OTU558	OTU415	OTU392	OTU548	OTU340	OTU328	OTU105	OTU481	OTU290	OTU332
		OTU418	OTU394	OTU556	OTU375	OTU330	OTU108	OTU487	OTU302	OTU338
		OTU424	OTU395	OTU558	OTU382	OTU332	OTU111	OTU512	OTU315	OTU340
		OTU426	OTU400		OTU392	OTU338	OTU114	OTU515	OTU319	OTU382
		OTU431	OTU418		OTU395	OTU340	OTU116	OTU524	OTU323	OTU392
		OTU435	OTU424		OTU415	OTU382	OTU117	OTU540	OTU328	OTU394
		OTU451	OTU426		OTU418	OTU392	OTU118	OTU541	OTU332	OTU395
		OTU454	OTU431		OTU424	OTU394	OTU119	OTU548	OTU338	OTU400
		OTU456	OTU432		OTU426	OTU395	OTU124	OTU556	OTU340	OTU418
		OTU458	OTU440		OTU431	OTU400	OTU125	OTU558	OTU347	OTU424
		OTU461	OTU451		OTU435	OTU418	OTU126		OTU363	OTU426
		OTU467	OTU454		OTU451	OTU424	OTU128		OTU375	OTU431
		OTU470	OTU456		OTU454	OTU426	OTU129		OTU382	OTU432
		OTU485	OTU461		OTU456	OTU431	OTU132		OTU392	OTU433
		OTU487	OTU467		OTU458	OTU432	OTU133		OTU395	OTU440
		OTU494	OTU470		OTU461	OTU440	OTU135		OTU397	OTU451
		OTU515	OTU479		OTU467	OTU451	OTU140		OTU415	OTU454
		OTU520	OTU487		OTU470	OTU454	OTU142		OTU418	OTU456
		OTU524	OTU491		OTU485	OTU456	OTU145		OTU424	OTU460
		OTU540	OTU515		OTU487	OTU461	OTU146		OTU426	OTU461
		OTU541	OTU524		OTU494	OTU467	OTU147		OTU431	OTU467
		OTU544	OTU540		OTU499	OTU470	OTU148		OTU435	OTU470
		OTU545	OTU541		OTU515	OTU479	OTU150		OTU451	OTU477
		OTU547	OTU548		OTU520	OTU487	OTU155		OTU454	OTU479
		OTU548	OTU556		OTU523	OTU491	OTU157		OTU456	OTU487
		OTU556	OTU558		OTU524	OTU515	OTU161		OTU458	OTU491
		OTU558			OTU540	OTU518	OTU162		OTU460	OTU512
					OTU541	OTU524	OTU163		OTU461	OTU514
					OTU544	OTU528	OTU173		OTU467	OTU515
					OTU545	OTU540	OTU179		OTU470	OTU524
					OTU547	OTU541	OTU184		OTU471	OTU540
					OTU548	OTU548	OTU187		OTU482	OTU541
					OTU556	OTU556	OTU188		OTU485	OTU548
					OTU558	OTU558	OTU189		OTU487	OTU556
							OTU191		OTU490	OTU558
							OTU192		OTU494
							OTU193		OTU496
							OTU195		OTU498
							OTU196		OTU504
							OTU198		OTU512
							OTU199		OTU515
							OTU204		OTU517
							OTU205		OTU520
							OTU212		OTU524
							OTU213		OTU539
							OTU215		OTU540
							OTU217		OTU541
							OTU218		OTU544
							OTU220		OTU545
							OTU223		OTU547
							OTU225		OTU548
							OTU227		OTU556
							OTU232		OTU558
							OTU237
							OTU238
							OTU239
							OTU242
							OTU243
							OTU244
							OTU246
							OTU250
							OTU252
							OTU253
							OTU254
							OTU256
							OTU257
							OTU258
							OTU263
							OTU265
							OTU266
							OTU270
							OTU271
							OTU274
							OTU279
							OTU281
							OTU283
							OTU285
							OTU286
							OTU287
							OTU289
							OTU290
							OTU296
							OTU300
							OTU301
							OTU302
							OTU303
							OTU304
							OTU305
							OTU308
							OTU309
							OTU313
							OTU314
							OTU315
							OTU319
							OTU320
							OTU323
							OTU324
							OTU325
							OTU328
							OTU329
							OTU330
							OTU332
							OTU335
							OTU336
							OTU338
							OTU339
							OTU340
							OTU341
							OTU342
							OTU350
							OTU351
							OTU353
							OTU355
							OTU356
							OTU360
							OTU364
							OTU365
							OTU367
							OTU368
							OTU371
							OTU372
							OTU374
							OTU375
							OTU380
							OTU382
							OTU386
							OTU390
							OTU392
							OTU394
							OTU395
							OTU396
							OTU398
							OTU400
							OTU402
							OTU403
							OTU408
							OTU410
							OTU411
							OTU413
							OTU415
							OTU416
							OTU418
							OTU421
							OTU424
							OTU426
							OTU429
							OTU431
							OTU432
							OTU434
							OTU435
							OTU438
							OTU440
							OTU441
							OTU443
							OTU445
							OTU447
							OTU450
							OTU451
							OTU454
							OTU456
							OTU458
							OTU461
							OTU467
							OTU468
							OTU470
							OTU479
							OTU485
							OTU486
							OTU487
							OTU488
							OTU489
							OTU491
							OTU494
							OTU497
							OTU502
							OTU503
							OTU505
							OTU507
							OTU511
							OTU513
							OTU515
							OTU520
							OTU522
							OTU524
							OTU529
							OTU530
							OTU535
							OTU537
							OTU540
							OTU541
							OTU544
							OTU545
							OTU547
							OTU548
							OTU550
							OTU552
							OTU556
							OTU558
							OTU559
							OTU560
							OTU564

## Sheet: S1B_Table
Table S1B. OUT name of bacteria of all hindgut samples in venn
JHG & RHG & jHG & rHG	JHG & RHG & jHG	JHG & RHG & rHG	JHG & jHG & rHG	RHG & jHG & rHG	JHG & RHG	JHG & jHG	JHG & rHG	RHG & jHG	RHG & rHG	jHG & rHG	JHG only	RHG only	jHG only	rHG only
OTU5	OTU5	OTU5	OTU2	OTU5	OTU5	OTU2	OTU2	OTU5	OTU5	OTU2	OTU41	OTU3	OTU72	OTU1
OTU6	OTU6	OTU6	OTU5	OTU6	OTU6	OTU5	OTU5	OTU6	OTU6	OTU5	OTU50	OTU69	OTU75	OTU10
OTU9	OTU9	OTU7	OTU6	OTU9	OTU7	OTU6	OTU6	OTU9	OTU7	OTU6	OTU85	OTU73	OTU154	OTU13
OTU17	OTU17	OTU9	OTU9	OTU17	OTU9	OTU9	OTU7	OTU17	OTU9	OTU9	OTU112	OTU80	OTU294	OTU18
OTU25	OTU25	OTU17	OTU17	OTU25	OTU17	OTU17	OTU9	OTU25	OTU17	OTU17	OTU118	OTU106	OTU312	OTU19
OTU26	OTU26	OTU25	OTU25	OTU26	OTU25	OTU25	OTU16	OTU26	OTU25	OTU23	OTU125	OTU135	OTU352	OTU20
OTU46	OTU46	OTU26	OTU26	OTU46	OTU26	OTU26	OTU17	OTU46	OTU26	OTU25	OTU184	OTU178	OTU362	OTU27
OTU47	OTU47	OTU44	OTU38	OTU47	OTU44	OTU38	OTU25	OTU47	OTU44	OTU26	OTU215	OTU181	OTU402	OTU28
OTU49	OTU49	OTU46	OTU40	OTU49	OTU46	OTU40	OTU26	OTU49	OTU46	OTU38	OTU232	OTU195	OTU414	OTU30
OTU55	OTU55	OTU47	OTU46	OTU55	OTU47	OTU46	OTU38	OTU51	OTU47	OTU40	OTU292	OTU196	OTU425	OTU32
OTU62	OTU62	OTU49	OTU47	OTU62	OTU49	OTU47	OTU40	OTU55	OTU49	OTU43	OTU300	OTU198	OTU433	OTU34
OTU70	OTU70	OTU52	OTU49	OTU70	OTU52	OTU49	OTU44	OTU62	OTU52	OTU46	OTU320	OTU216	OTU446	OTU45
OTU74	OTU74	OTU55	OTU55	OTU71	OTU53	OTU55	OTU46	OTU70	OTU55	OTU47	OTU342	OTU217	OTU481	OTU60
OTU92	OTU92	OTU62	OTU62	OTU74	OTU55	OTU62	OTU47	OTU71	OTU62	OTU49	OTU372	OTU226	OTU482	OTU61
OTU98	OTU98	OTU70	OTU70	OTU92	OTU62	OTU70	OTU49	OTU74	OTU70	OTU55	OTU447	OTU238	OTU483	OTU67
OTU104	OTU104	OTU74	OTU74	OTU98	OTU63	OTU74	OTU52	OTU92	OTU71	OTU58	OTU450	OTU253	OTU510	OTU76
OTU107	OTU107	OTU79	OTU92	OTU104	OTU68	OTU92	OTU55	OTU98	OTU74	OTU62	OTU463	OTU261	OTU521	OTU83
OTU127	OTU127	OTU81	OTU97	OTU107	OTU70	OTU97	OTU57	OTU104	OTU79	OTU64	OTU496	OTU262	OTU545	OTU99
OTU132	OTU132	OTU92	OTU98	OTU127	OTU74	OTU98	OTU62	OTU107	OTU81	OTU70	OTU497	OTU283		OTU136
OTU146	OTU133	OTU98	OTU104	OTU132	OTU77	OTU104	OTU66	OTU116	OTU92	OTU71	OTU499	OTU313		OTU139
OTU148	OTU146	OTU104	OTU107	OTU143	OTU79	OTU107	OTU70	OTU127	OTU98	OTU74	OTU500	OTU336		OTU141
OTU157	OTU148	OTU107	OTU117	OTU146	OTU81	OTU117	OTU74	OTU132	OTU104	OTU92	OTU522	OTU350		OTU150
OTU163	OTU157	OTU127	OTU127	OTU148	OTU89	OTU127	OTU79	OTU133	OTU107	OTU94	OTU525	OTU366		OTU160
OTU212	OTU163	OTU132	OTU132	OTU157	OTU90	OTU132	OTU81	OTU143	OTU119	OTU96	OTU535	OTU369		OTU170
OTU231	OTU212	OTU140	OTU146	OTU163	OTU92	OTU133	OTU84	OTU146	OTU124	OTU97		OTU371		OTU172
OTU244	OTU231	OTU142	OTU147	OTU212	OTU95	OTU146	OTU87	OTU148	OTU127	OTU98		OTU383		OTU175
OTU254	OTU237	OTU146	OTU148	OTU231	OTU98	OTU147	OTU92	OTU157	OTU132	OTU100		OTU396		OTU192
OTU256	OTU243	OTU148	OTU157	OTU244	OTU103	OTU148	OTU97	OTU163	OTU140	OTU104		OTU418		OTU200
OTU258	OTU244	OTU157	OTU163	OTU254	OTU104	OTU157	OTU98	OTU212	OTU142	OTU107		OTU429		OTU202
OTU274	OTU254	OTU162	OTU171	OTU256	OTU107	OTU163	OTU104	OTU231	OTU143	OTU117		OTU434		OTU210
OTU281	OTU256	OTU163	OTU182	OTU258	OTU114	OTU171	OTU107	OTU237	OTU146	OTU121		OTU442		OTU236
OTU285	OTU258	OTU188	OTU193	OTU274	OTU127	OTU182	OTU117	OTU243	OTU148	OTU123		OTU489		OTU240
OTU286	OTU274	OTU199	OTU212	OTU281	OTU129	OTU193	OTU122	OTU244	OTU155	OTU127		OTU523		OTU241
OTU289	OTU281	OTU204	OTU218	OTU285	OTU132	OTU212	OTU127	OTU254	OTU157	OTU131		OTU549		OTU245
OTU290	OTU285	OTU205	OTU223	OTU286	OTU133	OTU218	OTU132	OTU256	OTU162	OTU132		OTU559		OTU255
OTU296	OTU286	OTU212	OTU231	OTU289	OTU140	OTU223	OTU140	OTU258	OTU163	OTU143		OTU564		OTU264
OTU303	OTU289	OTU231	OTU244	OTU290	OTU142	OTU231	OTU142	OTU274	OTU188	OTU146				OTU267
OTU308	OTU290	OTU244	OTU246	OTU296	OTU145	OTU237	OTU146	OTU281	OTU199	OTU147				OTU273
OTU315	OTU296	OTU254	OTU254	OTU303	OTU146	OTU243	OTU147	OTU285	OTU203	OTU148				OTU276
OTU328	OTU303	OTU256	OTU256	OTU308	OTU148	OTU244	OTU148	OTU286	OTU204	OTU157				OTU278
OTU332	OTU308	OTU258	OTU258	OTU315	OTU157	OTU246	OTU157	OTU289	OTU205	OTU163				OTU282
OTU365	OTU315	OTU265	OTU274	OTU328	OTU162	OTU254	OTU162	OTU290	OTU206	OTU166				OTU297
OTU392	OTU328	OTU270	OTU281	OTU332	OTU163	OTU256	OTU163	OTU296	OTU208	OTU167				OTU304
OTU394	OTU329	OTU274	OTU285	OTU365	OTU173	OTU258	OTU171	OTU303	OTU212	OTU171				OTU317
OTU395	OTU330	OTU279	OTU286	OTU392	OTU188	OTU274	OTU182	OTU308	OTU231	OTU177				OTU331
OTU400	OTU332	OTU281	OTU289	OTU394	OTU189	OTU281	OTU187	OTU315	OTU244	OTU182				OTU333
OTU424	OTU365	OTU285	OTU290	OTU395	OTU191	OTU285	OTU188	OTU328	OTU254	OTU193				OTU345
OTU426	OTU392	OTU286	OTU293	OTU400	OTU199	OTU286	OTU193	OTU329	OTU256	OTU212				OTU355
OTU432	OTU394	OTU287	OTU295	OTU424	OTU204	OTU289	OTU199	OTU330	OTU258	OTU218				OTU361
OTU456	OTU395	OTU289	OTU296	OTU426	OTU205	OTU290	OTU204	OTU332	OTU265	OTU223				OTU363
OTU461	OTU400	OTU290	OTU303	OTU432	OTU212	OTU293	OTU205	OTU365	OTU270	OTU231				OTU378
OTU470	OTU424	OTU296	OTU308	OTU435	OTU225	OTU295	OTU212	OTU368	OTU271	OTU244				OTU399
OTU487	OTU426	OTU298	OTU315	OTU456	OTU231	OTU296	OTU218	OTU392	OTU274	OTU246				OTU406
OTU505	OTU432	OTU303	OTU328	OTU460	OTU237	OTU303	OTU223	OTU394	OTU279	OTU248				OTU422
OTU524	OTU456	OTU308	OTU332	OTU461	OTU242	OTU308	OTU231	OTU395	OTU281	OTU254				OTU423
OTU529	OTU461	OTU315	OTU338	OTU470	OTU243	OTU315	OTU244	OTU400	OTU285	OTU256				OTU430
OTU539	OTU470	OTU328	OTU340	OTU487	OTU244	OTU328	OTU246	OTU424	OTU286	OTU258				OTU437
OTU540	OTU487	OTU332	OTU365	OTU505	OTU254	OTU329	OTU254	OTU426	OTU287	OTU274				OTU439
OTU547	OTU491	OTU341	OTU380	OTU524	OTU256	OTU330	OTU256	OTU432	OTU289	OTU275				OTU449
OTU548	OTU505	OTU365	OTU381	OTU529	OTU258	OTU332	OTU258	OTU435	OTU290	OTU280				OTU457
OTU552	OTU524	OTU375	OTU392	OTU539	OTU260	OTU338	OTU265	OTU456	OTU296	OTU281				OTU462
OTU556	OTU529	OTU382	OTU394	OTU540	OTU265	OTU340	OTU268	OTU460	OTU298	OTU285				OTU471
	OTU539	OTU386	OTU395	OTU547	OTU266	OTU365	OTU270	OTU461	OTU303	OTU286				OTU473
	OTU540	OTU392	OTU400	OTU548	OTU270	OTU380	OTU274	OTU470	OTU308	OTU289				OTU476
	OTU547	OTU394	OTU424	OTU552	OTU274	OTU381	OTU279	OTU487	OTU315	OTU290				OTU509
	OTU548	OTU395	OTU426	OTU556	OTU279	OTU392	OTU281	OTU491	OTU328	OTU291				OTU519
	OTU552	OTU400	OTU432		OTU281	OTU394	OTU285	OTU505	OTU332	OTU293				OTU526
	OTU556	OTU404	OTU451		OTU285	OTU395	OTU286	OTU524	OTU335	OTU295				OTU531
		OTU424	OTU456		OTU286	OTU400	OTU287	OTU529	OTU341	OTU296				OTU532
		OTU426	OTU461		OTU287	OTU424	OTU289	OTU539	OTU343	OTU303				OTU534
		OTU432	OTU467		OTU289	OTU426	OTU290	OTU540	OTU360	OTU308				OTU542
		OTU440	OTU470		OTU290	OTU432	OTU293	OTU547	OTU365	OTU315				OTU562
		OTU441	OTU487		OTU296	OTU451	OTU295	OTU548	OTU375	OTU328
		OTU443	OTU494		OTU298	OTU456	OTU296	OTU552	OTU382	OTU332
		OTU456	OTU504		OTU303	OTU461	OTU298	OTU556	OTU386	OTU337
		OTU461	OTU505		OTU308	OTU467	OTU302		OTU392	OTU338
		OTU470	OTU513		OTU309	OTU470	OTU303		OTU394	OTU340
		OTU485	OTU515		OTU314	OTU487	OTU308		OTU395	OTU358
		OTU487	OTU518		OTU315	OTU491	OTU315		OTU400	OTU365
		OTU490	OTU524		OTU325	OTU494	OTU319		OTU404	OTU370
		OTU505	OTU529		OTU328	OTU504	OTU323		OTU424	OTU380
		OTU511	OTU539		OTU329	OTU505	OTU328		OTU426	OTU381
		OTU524	OTU540		OTU330	OTU513	OTU332		OTU432	OTU392
		OTU529	OTU547		OTU332	OTU515	OTU338		OTU435	OTU394
		OTU539	OTU548		OTU341	OTU518	OTU340		OTU438	OTU395
		OTU540	OTU552		OTU347	OTU524	OTU341		OTU440	OTU400
		OTU547	OTU556		OTU351	OTU529	OTU353		OTU441	OTU401
		OTU548	OTU558		OTU356	OTU539	OTU365		OTU443	OTU415
		OTU552			OTU365	OTU540	OTU375		OTU456	OTU424
		OTU556			OTU374	OTU547	OTU380		OTU458	OTU426
					OTU375	OTU548	OTU381		OTU460	OTU431
					OTU379	OTU552	OTU382		OTU461	OTU432
					OTU382	OTU556	OTU386		OTU470	OTU435
					OTU386	OTU558	OTU392		OTU485	OTU451
					OTU392		OTU394		OTU487	OTU453
					OTU394		OTU395		OTU490	OTU456
					OTU395		OTU400		OTU505	OTU460
					OTU400		OTU404		OTU511	OTU461
					OTU404		OTU419		OTU524	OTU465
					OTU410		OTU424		OTU529	OTU466
					OTU416		OTU426		OTU539	OTU467
					OTU421		OTU432		OTU540	OTU470
					OTU424		OTU440		OTU547	OTU477
					OTU426		OTU441		OTU548	OTU487
					OTU432		OTU443		OTU552	OTU494
					OTU440		OTU444		OTU556	OTU504
					OTU441		OTU451			OTU505
					OTU443		OTU452			OTU506
					OTU456		OTU454			OTU512
					OTU461		OTU456			OTU513
					OTU468		OTU461			OTU514
					OTU470		OTU467			OTU515
					OTU479		OTU470			OTU518
					OTU485		OTU485			OTU524
					OTU486		OTU487			OTU528
					OTU487		OTU490			OTU529
					OTU488		OTU494			OTU539
					OTU490		OTU504			OTU540
					OTU491		OTU505			OTU541
					OTU505		OTU508			OTU547
					OTU507		OTU511			OTU548
					OTU511		OTU513			OTU552
					OTU524		OTU515			OTU553
					OTU529		OTU518			OTU556
					OTU539		OTU520			OTU558
					OTU540		OTU524
					OTU544		OTU529
					OTU547		OTU538
					OTU548		OTU539
					OTU550		OTU540
					OTU552		OTU547
					OTU556		OTU548
					OTU560		OTU552
							OTU556
							OTU558

## Sheet: S1C_Table
Table S1C. OUT name of bacteria of midgut and hindgut samples of two original populations in venn
JHG & JMG & RHG & RMG	JHG & JMG & RHG	JHG & JMG & RMG	JHG & RHG & RMG	JMG & RHG & RMG	JHG & JMG	JHG & RHG	JHG & RMG	JMG & RHG	JMG & RMG	RHG & RMG	JHG only	JMG only	RHG only	RMG only
OTU6	OTU5	OTU2	OTU6	OTU6	OTU2	OTU5	OTU2	OTU3	OTU2	OTU6	OTU57	OTU4	OTU71	OTU21
OTU9	OTU6	OTU6	OTU9	OTU9	OTU5	OTU6	OTU6	OTU5	OTU6	OTU9	OTU122	OTU10	OTU181	OTU23
OTU26	OTU7	OTU9	OTU26	OTU26	OTU6	OTU7	OTU9	OTU6	OTU9	OTU26	OTU268	OTU12	OTU203	OTU42
OTU46	OTU9	OTU26	OTU46	OTU46	OTU7	OTU9	OTU26	OTU7	OTU26	OTU46	OTU295	OTU15	OTU343	OTU76
OTU47	OTU17	OTU38	OTU47	OTU47	OTU9	OTU17	OTU38	OTU9	OTU29	OTU47	OTU381	OTU19	OTU369	OTU91
OTU49	OTU25	OTU40	OTU49	OTU49	OTU16	OTU25	OTU40	OTU17	OTU38	OTU49	OTU419	OTU28	OTU442	OTU93
OTU74	OTU26	OTU46	OTU74	OTU51	OTU17	OTU26	OTU46	OTU25	OTU40	OTU51	OTU444	OTU32	OTU549	OTU94
OTU79	OTU44	OTU47	OTU79	OTU74	OTU25	OTU44	OTU47	OTU26	OTU46	OTU74	OTU452	OTU33		OTU101
OTU92	OTU46	OTU49	OTU92	OTU79	OTU26	OTU46	OTU49	OTU44	OTU47	OTU79	OTU500	OTU35		OTU110
OTU132	OTU47	OTU66	OTU107	OTU92	OTU38	OTU47	OTU66	OTU46	OTU49	OTU92	OTU538	OTU36		OTU113
OTU133	OTU49	OTU74	OTU132	OTU132	OTU40	OTU49	OTU74	OTU47	OTU51	OTU106		OTU43		OTU115
OTU146	OTU52	OTU79	OTU133	OTU133	OTU41	OTU52	OTU79	OTU49	OTU66	OTU107		OTU56		OTU134
OTU148	OTU53	OTU92	OTU146	OTU146	OTU44	OTU53	OTU85	OTU51	OTU74	OTU132		OTU65		OTU152
OTU162	OTU55	OTU97	OTU148	OTU148	OTU46	OTU55	OTU92	OTU52	OTU79	OTU133		OTU75		OTU166
OTU163	OTU62	OTU117	OTU162	OTU162	OTU47	OTU62	OTU97	OTU53	OTU92	OTU143		OTU82		OTU167
OTU191	OTU63	OTU132	OTU163	OTU163	OTU49	OTU63	OTU107	OTU55	OTU97	OTU146		OTU83		OTU172
OTU204	OTU68	OTU133	OTU191	OTU191	OTU50	OTU68	OTU117	OTU62	OTU117	OTU148		OTU86		OTU183
OTU205	OTU70	OTU146	OTU204	OTU204	OTU52	OTU70	OTU132	OTU63	OTU131	OTU162		OTU88		OTU200
OTU212	OTU74	OTU147	OTU205	OTU205	OTU53	OTU74	OTU133	OTU68	OTU132	OTU163		OTU105		OTU201
OTU244	OTU77	OTU148	OTU212	OTU212	OTU55	OTU77	OTU146	OTU69	OTU133	OTU178		OTU108		OTU210
OTU256	OTU79	OTU162	OTU244	OTU244	OTU62	OTU79	OTU147	OTU70	OTU146	OTU191		OTU109		OTU224
OTU258	OTU81	OTU163	OTU256	OTU256	OTU63	OTU81	OTU148	OTU73	OTU147	OTU204		OTU111		OTU235
OTU286	OTU89	OTU187	OTU258	OTU258	OTU66	OTU89	OTU162	OTU74	OTU148	OTU205		OTU126		OTU241
OTU290	OTU90	OTU191	OTU286	OTU286	OTU68	OTU90	OTU163	OTU77	OTU162	OTU208		OTU128		OTU251
OTU315	OTU92	OTU193	OTU290	OTU290	OTU70	OTU92	OTU171	OTU79	OTU163	OTU212		OTU150		OTU255
OTU328	OTU95	OTU204	OTU315	OTU315	OTU74	OTU95	OTU187	OTU80	OTU165	OTU226		OTU151		OTU267
OTU332	OTU98	OTU205	OTU328	OTU328	OTU77	OTU98	OTU191	OTU81	OTU187	OTU244		OTU161		OTU276
OTU375	OTU103	OTU212	OTU332	OTU332	OTU79	OTU103	OTU193	OTU89	OTU191	OTU256		OTU176		OTU316
OTU382	OTU104	OTU215	OTU347	OTU375	OTU81	OTU104	OTU204	OTU90	OTU193	OTU258		OTU179		OTU344
OTU392	OTU114	OTU218	OTU375	OTU382	OTU84	OTU107	OTU205	OTU92	OTU204	OTU261		OTU186		OTU349
OTU395	OTU127	OTU223	OTU379	OTU392	OTU87	OTU114	OTU212	OTU95	OTU205	OTU286		OTU192		OTU363
OTU424	OTU129	OTU244	OTU382	OTU395	OTU89	OTU127	OTU215	OTU98	OTU212	OTU290		OTU194		OTU370
OTU426	OTU132	OTU246	OTU392	OTU418	OTU90	OTU129	OTU218	OTU103	OTU215	OTU315		OTU202		OTU373
OTU456	OTU133	OTU256	OTU395	OTU424	OTU92	OTU132	OTU223	OTU104	OTU218	OTU328		OTU207		OTU391
OTU461	OTU140	OTU258	OTU424	OTU426	OTU95	OTU133	OTU244	OTU114	OTU223	OTU332		OTU213		OTU397
OTU470	OTU142	OTU286	OTU426	OTU435	OTU97	OTU140	OTU246	OTU116	OTU227	OTU347		OTU220		OTU420
OTU485	OTU145	OTU290	OTU456	OTU456	OTU98	OTU142	OTU256	OTU119	OTU244	OTU375		OTU221		OTU437
OTU487	OTU146	OTU292	OTU461	OTU458	OTU103	OTU145	OTU258	OTU124	OTU246	OTU379		OTU228		OTU448
OTU524	OTU148	OTU302	OTU470	OTU461	OTU104	OTU146	OTU286	OTU127	OTU256	OTU382		OTU239		OTU464
OTU540	OTU157	OTU315	OTU485	OTU470	OTU112	OTU148	OTU290	OTU129	OTU258	OTU392		OTU250		OTU465
OTU544	OTU162	OTU319	OTU487	OTU485	OTU114	OTU157	OTU292	OTU132	OTU286	OTU395		OTU252		OTU471
OTU547	OTU163	OTU323	OTU490	OTU487	OTU117	OTU162	OTU302	OTU133	OTU290	OTU418		OTU257		OTU474
OTU548	OTU173	OTU328	OTU524	OTU523	OTU118	OTU163	OTU315	OTU135	OTU292	OTU424		OTU263		OTU481
OTU556	OTU188	OTU332	OTU539	OTU524	OTU125	OTU173	OTU319	OTU140	OTU302	OTU426		OTU291		OTU482
	OTU189	OTU338	OTU540	OTU540	OTU127	OTU188	OTU323	OTU142	OTU315	OTU435		OTU301		OTU498
	OTU191	OTU340	OTU544	OTU544	OTU129	OTU189	OTU328	OTU145	OTU319	OTU456		OTU304		OTU512
	OTU199	OTU375	OTU547	OTU547	OTU132	OTU191	OTU332	OTU146	OTU323	OTU458		OTU305		OTU517
	OTU204	OTU382	OTU548	OTU548	OTU133	OTU199	OTU338	OTU148	OTU328	OTU460		OTU307		OTU521
	OTU205	OTU392	OTU556	OTU556	OTU140	OTU204	OTU340	OTU155	OTU332	OTU461		OTU321		OTU527
	OTU212	OTU395			OTU142	OTU205	OTU347	OTU157	OTU338	OTU470		OTU324		OTU555
	OTU225	OTU424			OTU145	OTU212	OTU375	OTU162	OTU340	OTU485		OTU326		OTU565
	OTU237	OTU426			OTU146	OTU225	OTU379	OTU163	OTU375	OTU487		OTU337
	OTU242	OTU451			OTU147	OTU231	OTU382	OTU173	OTU382	OTU490		OTU339
	OTU243	OTU454			OTU148	OTU237	OTU392	OTU188	OTU392	OTU523		OTU355
	OTU244	OTU456			OTU157	OTU242	OTU395	OTU189	OTU395	OTU524		OTU357
	OTU254	OTU461			OTU162	OTU243	OTU424	OTU191	OTU415	OTU539		OTU364
	OTU256	OTU467			OTU163	OTU244	OTU426	OTU195	OTU418	OTU540		OTU367
	OTU258	OTU470			OTU173	OTU254	OTU451	OTU196	OTU424	OTU544		OTU388
	OTU260	OTU485			OTU182	OTU256	OTU454	OTU198	OTU426	OTU547		OTU390
	OTU265	OTU487			OTU184	OTU258	OTU456	OTU199	OTU431	OTU548		OTU398
	OTU266	OTU494			OTU187	OTU260	OTU461	OTU204	OTU435	OTU556		OTU402
	OTU270	OTU499			OTU188	OTU265	OTU467	OTU205	OTU451			OTU403
	OTU274	OTU515			OTU189	OTU266	OTU470	OTU206	OTU454			OTU408
	OTU279	OTU520			OTU191	OTU270	OTU485	OTU212	OTU456			OTU411
	OTU281	OTU524			OTU193	OTU274	OTU487	OTU216	OTU458			OTU413
	OTU285	OTU540			OTU199	OTU279	OTU490	OTU217	OTU461			OTU445
	OTU286	OTU544			OTU204	OTU281	OTU494	OTU225	OTU467			OTU502
	OTU287	OTU547			OTU205	OTU285	OTU496	OTU237	OTU470			OTU503
	OTU289	OTU548			OTU212	OTU286	OTU499	OTU238	OTU485			OTU526
	OTU290	OTU556			OTU215	OTU287	OTU504	OTU242	OTU487			OTU528
	OTU296	OTU558			OTU218	OTU289	OTU515	OTU243	OTU494			OTU530
	OTU298				OTU223	OTU290	OTU520	OTU244	OTU499			OTU531
	OTU303				OTU225	OTU296	OTU524	OTU253	OTU515			OTU533
	OTU308				OTU232	OTU298	OTU539	OTU254	OTU520			OTU537
	OTU309				OTU237	OTU303	OTU540	OTU256	OTU523			OTU553
	OTU314				OTU242	OTU308	OTU544	OTU258	OTU524			OTU554
	OTU315				OTU243	OTU309	OTU547	OTU260	OTU540			OTU561
	OTU325				OTU244	OTU314	OTU548	OTU262	OTU541			OTU563
	OTU328				OTU246	OTU315	OTU556	OTU265	OTU544			OTU567
	OTU329				OTU254	OTU325	OTU558	OTU266	OTU545
	OTU330				OTU256	OTU328		OTU270	OTU547
	OTU332				OTU258	OTU329		OTU271	OTU548
	OTU341				OTU260	OTU330		OTU274	OTU556
	OTU351				OTU265	OTU332		OTU279	OTU558
	OTU356				OTU266	OTU341		OTU281
	OTU365				OTU270	OTU347		OTU283
	OTU374				OTU274	OTU351		OTU285
	OTU375				OTU279	OTU356		OTU286
	OTU382				OTU281	OTU365		OTU287
	OTU386				OTU285	OTU374		OTU289
	OTU392				OTU286	OTU375		OTU290
	OTU394				OTU287	OTU379		OTU296
	OTU395				OTU289	OTU382		OTU298
	OTU400				OTU290	OTU386		OTU303
	OTU404				OTU292	OTU392		OTU308
	OTU410				OTU293	OTU394		OTU309
	OTU416				OTU296	OTU395		OTU313
	OTU421				OTU298	OTU400		OTU314
	OTU424				OTU300	OTU404		OTU315
	OTU426				OTU302	OTU410		OTU325
	OTU432				OTU303	OTU416		OTU328
	OTU440				OTU308	OTU421		OTU329
	OTU441				OTU309	OTU424		OTU330
	OTU443				OTU314	OTU426		OTU332
	OTU456				OTU315	OTU432		OTU335
	OTU461				OTU319	OTU440		OTU336
	OTU468				OTU320	OTU441		OTU341
	OTU470				OTU323	OTU443		OTU350
	OTU479				OTU325	OTU456		OTU351
	OTU485				OTU328	OTU461		OTU356
	OTU486				OTU329	OTU468		OTU360
	OTU487				OTU330	OTU470		OTU365
	OTU488				OTU332	OTU479		OTU366
	OTU491				OTU338	OTU485		OTU368
	OTU505				OTU340	OTU486		OTU371
	OTU507				OTU341	OTU487		OTU374
	OTU511				OTU342	OTU488		OTU375
	OTU524				OTU351	OTU490		OTU382
	OTU529				OTU353	OTU491		OTU383
	OTU540				OTU356	OTU505		OTU386
	OTU544				OTU365	OTU507		OTU392
	OTU547				OTU372	OTU511		OTU394
	OTU548				OTU374	OTU524		OTU395
	OTU550				OTU375	OTU529		OTU396
	OTU552				OTU380	OTU539		OTU400
	OTU556				OTU382	OTU540		OTU404
	OTU560				OTU386	OTU544		OTU410
					OTU392	OTU547		OTU416
					OTU394	OTU548		OTU418
					OTU395	OTU550		OTU421
					OTU400	OTU552		OTU424
					OTU404	OTU556		OTU426
					OTU410	OTU560		OTU429
					OTU416			OTU432
					OTU421			OTU434
					OTU424			OTU435
					OTU426			OTU438
					OTU432			OTU440
					OTU440			OTU441
					OTU441			OTU443
					OTU443			OTU456
					OTU447			OTU458
					OTU450			OTU461
					OTU451			OTU468
					OTU454			OTU470
					OTU456			OTU479
					OTU461			OTU485
					OTU463			OTU486
					OTU467			OTU487
					OTU468			OTU488
					OTU470			OTU489
					OTU479			OTU491
					OTU485			OTU505
					OTU486			OTU507
					OTU487			OTU511
					OTU488			OTU523
					OTU491			OTU524
					OTU494			OTU529
					OTU497			OTU540
					OTU499			OTU544
					OTU505			OTU547
					OTU507			OTU548
					OTU508			OTU550
					OTU511			OTU552
					OTU513			OTU556
					OTU515			OTU559
					OTU518			OTU560
					OTU520			OTU564
					OTU522
					OTU524
					OTU525
					OTU529
					OTU535
					OTU540
					OTU544
					OTU547
					OTU548
					OTU550
					OTU552
					OTU556
					OTU558
					OTU560

## Sheet: S1D_Table
Table S1D. OUT name of bacteria of midgut and hindgut samples of two cross-rearing populations in venn
jHG & jMG & rHG & rMG	jHG & jMG & rHG	jHG & jMG & rMG	jHG & rHG & rMG	jMG & rHG & rMG	jHG & jMG	jHG & rHG	jHG & rMG	jMG & rHG	jMG & rMG	rHG & rMG	jHG only	jMG only	rHG only	rMG only
OTU5	OTU2	OTU5	OTU5	OTU5	OTU2	OTU2	OTU5	OTU2	OTU5	OTU5	OTU75	OTU183	OTU1	OTU3
OTU6	OTU5	OTU6	OTU6	OTU6	OTU5	OTU5	OTU6	OTU5	OTU6	OTU6	OTU294	OTU349	OTU13	OTU4
OTU9	OTU6	OTU9	OTU9	OTU7	OTU6	OTU6	OTU9	OTU6	OTU7	OTU7	OTU352		OTU18	OTU8
OTU17	OTU9	OTU17	OTU17	OTU9	OTU9	OTU9	OTU17	OTU7	OTU9	OTU9	OTU362		OTU19	OTU12
OTU25	OTU17	OTU25	OTU25	OTU17	OTU17	OTU17	OTU25	OTU9	OTU17	OTU10	OTU425		OTU20	OTU14
OTU26	OTU25	OTU26	OTU26	OTU25	OTU25	OTU23	OTU26	OTU17	OTU25	OTU16	OTU521		OTU27	OTU22
OTU46	OTU26	OTU46	OTU40	OTU26	OTU26	OTU25	OTU40	OTU25	OTU26	OTU17			OTU34	OTU37
OTU49	OTU38	OTU49	OTU43	OTU32	OTU38	OTU26	OTU43	OTU26	OTU29	OTU25			OTU45	OTU39
OTU55	OTU46	OTU51	OTU46	OTU46	OTU46	OTU38	OTU46	OTU32	OTU32	OTU26			OTU57	OTU41
OTU58	OTU49	OTU55	OTU47	OTU49	OTU49	OTU40	OTU47	OTU38	OTU46	OTU28			OTU61	OTU48
OTU70	OTU55	OTU58	OTU49	OTU55	OTU51	OTU43	OTU49	OTU46	OTU49	OTU30			OTU67	OTU53
OTU74	OTU58	OTU70	OTU55	OTU58	OTU55	OTU46	OTU51	OTU49	OTU51	OTU32			OTU83	OTU54
OTU92	OTU70	OTU74	OTU58	OTU70	OTU58	OTU47	OTU55	OTU55	OTU55	OTU40			OTU99	OTU56
OTU97	OTU71	OTU92	OTU62	OTU74	OTU70	OTU49	OTU58	OTU58	OTU58	OTU43			OTU122	OTU63
OTU104	OTU74	OTU97	OTU70	OTU76	OTU71	OTU55	OTU62	OTU70	OTU68	OTU44			OTU136	OTU65
OTU117	OTU92	OTU104	OTU74	OTU92	OTU72	OTU58	OTU70	OTU71	OTU70	OTU46			OTU139	OTU69
OTU146	OTU94	OTU117	OTU92	OTU97	OTU74	OTU62	OTU74	OTU74	OTU74	OTU47			OTU160	OTU73
OTU148	OTU97	OTU146	OTU96	OTU104	OTU92	OTU64	OTU92	OTU76	OTU76	OTU49			OTU170	OTU77
OTU157	OTU104	OTU148	OTU97	OTU117	OTU94	OTU70	OTU96	OTU92	OTU92	OTU52			OTU175	OTU78
OTU171	OTU107	OTU157	OTU98	OTU146	OTU97	OTU71	OTU97	OTU94	OTU97	OTU55			OTU200	OTU86
OTU193	OTU117	OTU171	OTU100	OTU148	OTU104	OTU74	OTU98	OTU97	OTU104	OTU58			OTU202	OTU88
OTU218	OTU127	OTU193	OTU104	OTU157	OTU107	OTU92	OTU100	OTU104	OTU117	OTU60			OTU206	OTU89
OTU223	OTU146	OTU218	OTU117	OTU162	OTU117	OTU94	OTU104	OTU107	OTU146	OTU62			OTU236	OTU90
OTU231	OTU148	OTU223	OTU121	OTU171	OTU127	OTU96	OTU116	OTU117	OTU148	OTU66			OTU241	OTU95
OTU244	OTU157	OTU231	OTU132	OTU188	OTU146	OTU97	OTU117	OTU127	OTU157	OTU70			OTU245	OTU105
OTU246	OTU171	OTU237	OTU143	OTU193	OTU148	OTU98	OTU121	OTU146	OTU162	OTU74			OTU264	OTU108
OTU254	OTU182	OTU243	OTU146	OTU218	OTU154	OTU100	OTU132	OTU148	OTU171	OTU76			OTU268	OTU111
OTU256	OTU193	OTU244	OTU147	OTU223	OTU157	OTU104	OTU133	OTU157	OTU188	OTU79			OTU273	OTU114
OTU258	OTU218	OTU246	OTU148	OTU231	OTU171	OTU107	OTU143	OTU162	OTU193	OTU81			OTU278	OTU118
OTU274	OTU223	OTU254	OTU157	OTU244	OTU182	OTU117	OTU146	OTU171	OTU218	OTU84			OTU297	OTU120
OTU285	OTU231	OTU256	OTU163	OTU246	OTU193	OTU121	OTU147	OTU182	OTU223	OTU87			OTU298	OTU125
OTU286	OTU244	OTU258	OTU166	OTU254	OTU218	OTU123	OTU148	OTU188	OTU231	OTU92			OTU317	OTU126
OTU289	OTU246	OTU274	OTU171	OTU256	OTU223	OTU127	OTU157	OTU193	OTU237	OTU96			OTU331	OTU128
OTU290	OTU254	OTU285	OTU193	OTU258	OTU231	OTU131	OTU163	OTU218	OTU243	OTU97			OTU333	OTU129
OTU296	OTU256	OTU286	OTU212	OTU270	OTU237	OTU132	OTU166	OTU223	OTU244	OTU98			OTU345	OTU135
OTU308	OTU258	OTU289	OTU218	OTU274	OTU243	OTU143	OTU171	OTU231	OTU246	OTU100			OTU361	OTU138
OTU315	OTU274	OTU290	OTU223	OTU285	OTU244	OTU146	OTU193	OTU244	OTU254	OTU104			OTU378	OTU145
OTU328	OTU285	OTU296	OTU231	OTU286	OTU246	OTU147	OTU212	OTU246	OTU256	OTU117			OTU399	OTU158
OTU332	OTU286	OTU308	OTU244	OTU289	OTU254	OTU148	OTU218	OTU254	OTU258	OTU119			OTU404	OTU161
OTU338	OTU289	OTU315	OTU246	OTU290	OTU256	OTU157	OTU223	OTU256	OTU270	OTU121			OTU406	OTU173
OTU340	OTU290	OTU328	OTU248	OTU296	OTU258	OTU163	OTU231	OTU258	OTU274	OTU124			OTU419	OTU178
OTU392	OTU291	OTU330	OTU254	OTU308	OTU274	OTU166	OTU237	OTU270	OTU285	OTU132			OTU422	OTU179
OTU394	OTU293	OTU332	OTU256	OTU315	OTU285	OTU167	OTU243	OTU274	OTU286	OTU140			OTU430	OTU184
OTU395	OTU295	OTU338	OTU258	OTU328	OTU286	OTU171	OTU244	OTU285	OTU289	OTU141			OTU437	OTU189
OTU400	OTU296	OTU340	OTU274	OTU332	OTU289	OTU177	OTU246	OTU286	OTU290	OTU142			OTU439	OTU191
OTU424	OTU308	OTU392	OTU281	OTU338	OTU290	OTU182	OTU248	OTU289	OTU296	OTU143			OTU449	OTU195
OTU426	OTU315	OTU394	OTU285	OTU340	OTU291	OTU193	OTU254	OTU290	OTU308	OTU146			OTU452	OTU196
OTU431	OTU328	OTU395	OTU286	OTU382	OTU293	OTU212	OTU256	OTU291	OTU315	OTU147			OTU473	OTU198
OTU432	OTU332	OTU400	OTU289	OTU392	OTU295	OTU218	OTU258	OTU293	OTU328	OTU148			OTU476	OTU201
OTU451	OTU338	OTU424	OTU290	OTU394	OTU296	OTU223	OTU274	OTU295	OTU330	OTU150			OTU508	OTU213
OTU456	OTU340	OTU426	OTU296	OTU395	OTU308	OTU231	OTU281	OTU296	OTU332	OTU155			OTU509	OTU215
OTU460	OTU392	OTU431	OTU303	OTU400	OTU315	OTU244	OTU285	OTU308	OTU338	OTU157			OTU519	OTU217
OTU461	OTU394	OTU432	OTU308	OTU424	OTU328	OTU246	OTU286	OTU315	OTU340	OTU162			OTU526	OTU220
OTU467	OTU395	OTU433	OTU315	OTU426	OTU330	OTU248	OTU289	OTU328	OTU382	OTU163			OTU531	OTU225
OTU470	OTU400	OTU451	OTU328	OTU431	OTU332	OTU254	OTU290	OTU332	OTU392	OTU166			OTU532	OTU227
OTU477	OTU424	OTU456	OTU332	OTU432	OTU338	OTU256	OTU296	OTU338	OTU394	OTU171			OTU534	OTU232
OTU487	OTU426	OTU460	OTU338	OTU440	OTU340	OTU258	OTU303	OTU340	OTU395	OTU172			OTU538	OTU238
OTU512	OTU431	OTU461	OTU340	OTU451	OTU392	OTU274	OTU308	OTU343	OTU400	OTU187			OTU542	OTU239
OTU514	OTU432	OTU467	OTU365	OTU454	OTU394	OTU275	OTU312	OTU382	OTU418	OTU188			OTU562	OTU242
OTU515	OTU451	OTU470	OTU380	OTU456	OTU395	OTU280	OTU315	OTU392	OTU424	OTU192				OTU250
OTU524	OTU453	OTU477	OTU392	OTU460	OTU400	OTU281	OTU328	OTU394	OTU426	OTU193				OTU252
OTU540	OTU456	OTU487	OTU394	OTU461	OTU414	OTU285	OTU329	OTU395	OTU431	OTU199				OTU253
OTU541	OTU460	OTU491	OTU395	OTU467	OTU424	OTU286	OTU330	OTU400	OTU432	OTU203				OTU257
OTU548	OTU461	OTU512	OTU400	OTU470	OTU426	OTU289	OTU332	OTU424	OTU433	OTU204				OTU261
OTU556	OTU467	OTU514	OTU401	OTU477	OTU431	OTU290	OTU338	OTU426	OTU440	OTU205				OTU263
OTU558	OTU470	OTU515	OTU415	OTU487	OTU432	OTU291	OTU340	OTU431	OTU451	OTU208				OTU266
	OTU477	OTU524	OTU424	OTU512	OTU433	OTU293	OTU365	OTU432	OTU454	OTU210				OTU269
	OTU487	OTU540	OTU426	OTU514	OTU446	OTU295	OTU368	OTU440	OTU456	OTU212				OTU283
	OTU512	OTU541	OTU431	OTU515	OTU451	OTU296	OTU380	OTU451	OTU460	OTU218				OTU300
	OTU514	OTU548	OTU432	OTU524	OTU453	OTU303	OTU392	OTU453	OTU461	OTU223				OTU301
	OTU515	OTU556	OTU435	OTU540	OTU456	OTU308	OTU394	OTU454	OTU467	OTU231				OTU305
	OTU518	OTU558	OTU451	OTU541	OTU460	OTU315	OTU395	OTU456	OTU470	OTU240				OTU309
	OTU524		OTU456	OTU548	OTU461	OTU328	OTU400	OTU460	OTU477	OTU244				OTU310
	OTU528		OTU460	OTU556	OTU467	OTU332	OTU401	OTU461	OTU479	OTU246				OTU311
	OTU540		OTU461	OTU558	OTU470	OTU337	OTU402	OTU467	OTU487	OTU248				OTU313
	OTU541		OTU467		OTU477	OTU338	OTU415	OTU470	OTU491	OTU254				OTU314
	OTU548		OTU470		OTU481	OTU340	OTU424	OTU477	OTU512	OTU255				OTU320
	OTU556		OTU477		OTU483	OTU358	OTU426	OTU487	OTU514	OTU256				OTU324
	OTU558		OTU487		OTU487	OTU365	OTU431	OTU512	OTU515	OTU258				OTU325
			OTU494		OTU491	OTU370	OTU432	OTU514	OTU524	OTU265				OTU327
			OTU504		OTU512	OTU380	OTU433	OTU515	OTU540	OTU267				OTU334
			OTU505		OTU514	OTU381	OTU435	OTU518	OTU541	OTU270				OTU336
			OTU512		OTU515	OTU392	OTU451	OTU524	OTU548	OTU271				OTU339
			OTU513		OTU518	OTU394	OTU456	OTU528	OTU556	OTU274				OTU342
			OTU514		OTU524	OTU395	OTU460	OTU540	OTU558	OTU276				OTU347
			OTU515		OTU528	OTU400	OTU461	OTU541		OTU279				OTU350
			OTU524		OTU540	OTU401	OTU467	OTU548		OTU281				OTU351
			OTU529		OTU541	OTU415	OTU470	OTU556		OTU282				OTU356
			OTU539		OTU548	OTU424	OTU477	OTU558		OTU285				OTU364
			OTU540		OTU556	OTU426	OTU482			OTU286				OTU367
			OTU541		OTU558	OTU431	OTU487			OTU287				OTU371
			OTU547			OTU432	OTU491			OTU289				OTU372
			OTU548			OTU435	OTU494			OTU290				OTU374
			OTU552			OTU451	OTU504			OTU296				OTU376
			OTU556			OTU453	OTU505			OTU302				OTU390
			OTU558			OTU456	OTU510			OTU303				OTU396
						OTU460	OTU512			OTU304				OTU397
						OTU461	OTU513			OTU308				OTU398
						OTU465	OTU514			OTU315				OTU403
						OTU466	OTU515			OTU319				OTU408
						OTU467	OTU524			OTU323				OTU410
						OTU470	OTU529			OTU328				OTU411
						OTU477	OTU539			OTU332				OTU413
						OTU487	OTU540			OTU335				OTU416
						OTU494	OTU541			OTU338				OTU421
						OTU504	OTU545			OTU340				OTU429
						OTU505	OTU547			OTU341				OTU434
						OTU506	OTU548			OTU353				OTU445
						OTU512	OTU552			OTU355				OTU447
						OTU513	OTU556			OTU360				OTU450
						OTU514	OTU558			OTU363				OTU459
						OTU515				OTU365				OTU468
						OTU518				OTU375				OTU472
						OTU524				OTU380				OTU478
						OTU528				OTU382				OTU486
						OTU529				OTU386				OTU488
						OTU539				OTU392				OTU489
						OTU540				OTU394				OTU492
						OTU541				OTU395				OTU493
						OTU547				OTU400				OTU496
						OTU548				OTU401				OTU497
						OTU552				OTU415				OTU498
						OTU553				OTU423				OTU500
						OTU556				OTU424				OTU502
						OTU558				OTU426				OTU503
										OTU431				OTU507
										OTU432				OTU517
										OTU435				OTU522
										OTU438				OTU530
										OTU440				OTU535
										OTU441				OTU537
										OTU443				OTU544
										OTU444				OTU549
										OTU451				OTU550
										OTU454				OTU551
										OTU456				OTU559
										OTU457				OTU560
										OTU458				OTU564
										OTU460				OTU566
										OTU461
										OTU462
										OTU467
										OTU470
										OTU471
										OTU477
										OTU485
										OTU487
										OTU490
										OTU494
										OTU504
										OTU505
										OTU511
										OTU512
										OTU513
										OTU514
										OTU515
										OTU520
										OTU524
										OTU529
										OTU539
										OTU540
										OTU541
										OTU547
										OTU548
										OTU552
										OTU556
										OTU558

## Sheet: S2_Table
Table S2. Classification table of bacteria species
OTU ID	JHG	JMG	RHG	RMG	jHG	jMG	rHG	rMG	taxonomy
OTU1	0	0	0	0	0	0	13	0	d__Bacteria; p__Bacteroidetes
OTU2	61	5	0	4	560	11	65	0	d__Bacteria; p__Bacteroidetes; c__Flavobacteriia; o__Flavobacteriales; f__Flavobacteriaceae; g__Chryseobacterium; s__Chryseobacterium gleum
OTU3	0	7	2	0	0	0	0	25	d__Bacteria; p__Firmicutes; c__Clostridia; o__Clostridiales; f__Lachnospiraceae; g__Dorea; s__Dorea formicigenerans ATCC 27755
OTU4	0	1	0	0	0	0	0	1	d__Bacteria; p__Proteobacteria; c__Alphaproteobacteria; o__Rhizobiales; f__Methylobacteriaceae; g__Methylobacterium; s__Methylobacterium salsuginis
OTU5	18	40	13	0	2	2	2	24	d__Bacteria; p__Firmicutes; c__Bacilli; o__Bacillales; f__Planococcaceae; g__Solibacillus; s__Solibacillus silvestris StLB046
OTU6	14	40	10	3	2	3	7	45	d__Bacteria; p__Proteobacteria; c__Gammaproteobacteria; o__Pseudomonadales; f__Pseudomonadaceae; g__Pseudomonas; s__Pseudomonas xanthomarina
OTU7	3	40	1	0	0	1	1	1	d__Bacteria; p__Firmicutes; c__Clostridia; o__Clostridiales; f__Lachnospiraceae; g__Lachnospiraceae XPB1014 group; s__uncultured bacterium
OTU8	0	0	0	0	0	0	0	2	d__Bacteria; p__Firmicutes; c__Clostridia; o__Clostridiales; f__Family XIII; g__[Eubacterium] brachy group; s__uncultured bacterium
OTU9	15	12	3	8	513	17	21	15	d__Bacteria; p__Proteobacteria; c__Gammaproteobacteria; o__Pseudomonadales; f__Moraxellaceae; g__Acinetobacter; s__Acinetobacter schindleri
OTU10	0	5	0	0	0	0	2	3	d__Bacteria; p__Chlamydiae; c__Chlamydiae; o__Chlamydiales; f__Chlamydiaceae; g__Chlamydia; s__Chlamydia suis
OTU11	0	0	0	0	0	0	0	0	d__Bacteria; p__Saccharibacteria; c__norank; o__norank; f__norank; g__norank; s__uncultured bacterium
OTU12	0	2	0	0	0	0	0	3	d__Bacteria; p__Firmicutes; c__Clostridia; o__Clostridiales; f__Ruminococcaceae; g__Subdoligranulum; s__uncultured Faecalibacterium sp.
OTU13	0	0	0	0	0	0	2	0	d__Bacteria; p__Proteobacteria; c__Alphaproteobacteria; o__Rhizobiales; f__Bradyrhizobiaceae; g__uncultured; s__uncultured bacterium
OTU14	0	0	0	0	0	0	0	1	d__Bacteria; p__Firmicutes; c__Clostridia; o__Clostridiales; f__Ruminococcaceae; g__Oscillospira; s__uncultured bacterium
OTU15	0	3	0	0	0	0	0	0	d__Bacteria; p__Firmicutes; c__Erysipelotrichia; o__Erysipelotrichales; f__Erysipelotrichaceae; g__Erysipelotrichaceae UCG-001; s__uncultured bacterium
OTU16	382	142	0	0	0	0	8	34	d__Bacteria; p__Firmicutes; c__Bacilli; o__Lactobacillales; f__Streptococcaceae; g__Lactococcus; s__Lactococcus garvieae
OTU17	49	97	27	0	10	7	7	88	d__Bacteria; p__Firmicutes; c__Bacilli; o__Bacillales; f__Planococcaceae; g__Lysinibacillus; s__Lysinibacillus xylanilyticus
OTU18	0	0	0	0	0	0	26	0	d__Bacteria; p__Bacteroidetes; c__Flavobacteriia; o__Flavobacteriales; f__Flavobacteriaceae; g__Myroides; s__Myroides marinus
OTU19	0	16	0	0	0	0	2	0	d__Bacteria; p__Spirochaetae; c__Spirochaetes; o__Spirochaetales; f__Spirochaetaceae; g__Treponema 2; s__uncultured bacterium
OTU20	0	0	0	0	0	0	29	0	d__Bacteria; p__Proteobacteria; c__Gammaproteobacteria; o__Xanthomonadales; f__Xanthomonadaceae; g__Pseudofulvimonas; s__uncultured bacterium
OTU21	0	0	0	4	0	0	0	0	d__Bacteria; p__Proteobacteria; c__Alphaproteobacteria; o__Rhodospirillales; f__Acetobacteraceae; g__Rhodovarius; s__Rhodovarius lipocyclicus
OTU22	0	0	0	0	0	0	0	5	d__Bacteria; p__Firmicutes; c__Clostridia; o__Clostridiales; f__Lachnospiraceae
OTU23	0	0	0	1	4	0	1	0	d__Bacteria; p__Bacteroidetes; c__Sphingobacteriia; o__Sphingobacteriales; f__Chitinophagaceae; g__Terrimonas
OTU24	0	0	0	0	0	0	0	0	d__Bacteria; p__Bacteroidetes; c__Sphingobacteriia; o__Sphingobacteriales; f__Sphingobacteriaceae; g__Mucilaginibacter; s__uncultured bacterium
OTU25	4967	12948	3303	0	414	239	596	8668	d__Bacteria; p__Firmicutes; c__Bacilli; o__Lactobacillales; f__Streptococcaceae; g__Lactococcus; s__Lactococcus piscium
OTU26	79	20	1058	1554	37	1	6208	1541	d__Bacteria; p__Proteobacteria; c__Gammaproteobacteria; o__Enterobacteriales; f__Enterobacteriaceae; g__Serratia; s__Serratia fonticola
OTU27	0	0	0	0	0	0	9	0	d__Bacteria; p__Saccharibacteria; c__norank; o__norank; f__norank; g__norank
OTU28	0	6	0	0	0	0	1	6	d__Bacteria; p__Firmicutes; c__Clostridia; o__Clostridiales; f__Ruminococcaceae; g__[Eubacterium] coprostanoligenes group; s__uncultured organism
OTU29	0	1	0	1	0	1	0	1	d__Bacteria; p__Firmicutes; c__Bacilli; o__Bacillales; f__Family XII; g__Exiguobacterium; s__Exiguobacterium sp. AT1b
OTU30	0	0	0	0	0	0	4	45	d__Bacteria; p__Actinobacteria; c__Actinobacteria; o__Frankiales; f__Nakamurellaceae; g__Nakamurella; s__uncultured bacterium
OTU31	0	0	0	0	0	0	0	0	d__Bacteria; p__Actinobacteria; c__Actinobacteria; o__Coriobacteriales; f__Coriobacteriaceae; g__uncultured; s__uncultured Gordonibacter sp.
OTU32	0	1	0	0	0	1	2	1	d__Bacteria; p__Bacteroidetes; c__Flavobacteriia; o__Flavobacteriales; f__Flavobacteriaceae; g__Flavobacterium; s__Flavobacterium ceti
OTU33	0	6	0	0	0	0	0	0	d__Bacteria; p__Proteobacteria; c__Epsilonproteobacteria; o__Campylobacterales; f__Helicobacteraceae; g__Helicobacter
OTU34	0	0	0	0	0	0	17	0	d__Bacteria; p__Bacteroidetes; c__Cytophagia; o__Cytophagales; f__Cytophagaceae; g__Emticicia; s__uncultured bacterium
OTU35	0	3	0	0	0	0	0	0	d__Bacteria; p__Firmicutes; c__Clostridia; o__Clostridiales; f__Christensenellaceae; g__uncultured; s__uncultured bacterium
OTU36	0	1	0	0	0	0	0	0	d__Bacteria; p__Actinobacteria; c__Actinobacteria; o__Frankiales; f__Geodermatophilaceae; g__Modestobacter
OTU37	0	0	0	0	0	0	0	2	d__Bacteria; p__Proteobacteria; c__Gammaproteobacteria; o__Pseudomonadales; f__Pseudomonadaceae; g__Pseudomonas
OTU38	7	4	0	2	14	1	173	0	d__Bacteria; p__Actinobacteria; c__Actinobacteria; o__Micrococcales; f__Microbacteriaceae; g__Leucobacter
OTU39	0	0	0	0	0	0	0	1	d__Bacteria; p__Proteobacteria; c__Alphaproteobacteria; o__Sphingomonadales; f__Sphingomonadaceae; g__Sphingomonas; s__Sphingomonas wittichii
OTU40	13	3	0	66	6	0	1276	7	d__Bacteria; p__Proteobacteria; c__Gammaproteobacteria; o__Pseudomonadales; f__Moraxellaceae; g__Acinetobacter
OTU41	1	1	0	0	0	0	0	2	d__Bacteria; p__Proteobacteria; c__Alphaproteobacteria; o__Caulobacterales; f__Caulobacteraceae; g__Brevundimonas; s__uncultured Caulobacterales bacterium
OTU42	0	0	0	2	0	0	0	0	d__Bacteria; p__Proteobacteria; c__Alphaproteobacteria; o__Rhodobacterales; f__Rhodobacteraceae; g__Rubellimicrobium; s__uncultured bacterium
OTU43	0	1	0	0	2	0	23	1	d__Bacteria; p__Bacteroidetes; c__Flavobacteriia; o__Flavobacteriales; f__Flavobacteriaceae; g__Empedobacter
OTU44	9	29	3	0	0	0	1	8	d__Bacteria; p__Firmicutes; c__Negativicutes; o__Selenomonadales; f__Acidaminococcaceae; g__Phascolarctobacterium
OTU45	0	0	0	0	0	0	2	0	d__Bacteria; p__Tenericutes; c__Mollicutes; o__Acholeplasmatales; f__Acholeplasmataceae; g__Acholeplasma
OTU46	9	13	6	35	28	12	77	181	d__Bacteria; p__Proteobacteria; c__Betaproteobacteria; o__Burkholderiales; f__Comamonadaceae; g__Comamonas; s__Comamonas testosteroni
OTU47	1	26	2	2	1	0	2	34	d__Bacteria; p__Firmicutes; c__Clostridia; o__Clostridiales; f__Peptostreptococcaceae; g__Terrisporobacter
OTU48	0	0	0	0	0	0	0	4	d__Bacteria; p__Cyanobacteria; c__Cyanobacteria; o__norank; f__norank; g__norank
OTU49	929	1887	328	7	1567	3847	263	1236	d__Bacteria; p__Firmicutes; c__Bacilli; o__Lactobacillales; f__Streptococcaceae; g__Lactococcus; s__Lactococcus lactis subsp. lactis
OTU50	1	6	0	0	0	0	0	0	d__Bacteria; p__Firmicutes; c__Clostridia; o__Clostridiales; f__Lachnospiraceae; g__Oribacterium; s__uncultured rumen bacterium
OTU51	0	1	2	4	9	1	0	2	d__Bacteria; p__Proteobacteria; c__Betaproteobacteria; o__Burkholderiales; f__Comamonadaceae; g__Acidovorax; s__uncultured Acidovorax sp.
OTU52	2	2	2490	0	0	0	322	3	d__Bacteria; p__Proteobacteria; c__Gammaproteobacteria; o__Enterobacteriales; f__Enterobacteriaceae; g__Morganella
OTU53	2	6	1	0	0	0	0	1	d__Bacteria; p__Firmicutes; c__Erysipelotrichia; o__Erysipelotrichales; f__Erysipelotrichaceae; g__uncultured; s__uncultured bacterium
OTU54	0	0	0	0	0	0	0	6	d__Bacteria; p__Firmicutes; c__Clostridia; o__Clostridiales; f__Ruminococcaceae; g__Ruminococcaceae UCG-009; s__uncultured bacterium
OTU55	101	243	65	0	10	10	6	121	d__Bacteria; p__Firmicutes; c__Clostridia; o__Clostridiales; f__Clostridiaceae 2; g__Alkaliphilus; s__Alkaliphilus oremlandii OhILAs
OTU56	0	2	0	0	0	0	0	10	d__Bacteria; p__Firmicutes; c__Clostridia; o__Clostridiales; f__Ruminococcaceae; g__uncultured; s__uncultured organism
OTU57	109	0	0	0	0	0	537	0	d__Bacteria; p__Proteobacteria; c__Betaproteobacteria; o__Burkholderiales; f__Alcaligenaceae; g__Kerstersia; s__Kerstersia gyiorum
OTU58	0	0	0	0	4	1	5	15	d__Bacteria; p__Proteobacteria; c__Alphaproteobacteria; o__Rhizobiales; f__Beijerinckiaceae; g__Camelimonas; s__uncultured bacterium
OTU59	0	0	0	0	0	0	0	0	d__Bacteria; p__Gemmatimonadetes; c__Gemmatimonadetes; o__norank; f__S0134 terrestrial group; g__norank
OTU60	0	0	0	0	0	0	3	1	d__Bacteria; p__Proteobacteria; c__Betaproteobacteria; o__Burkholderiales; f__Oxalobacteraceae
OTU61	0	0	0	0	0	0	2	0	d__Bacteria; p__Proteobacteria; c__Alphaproteobacteria; o__Rickettsiales; f__Rickettsiales Incertae Sedis; g__Candidatus Odyssella
OTU62	13	31	7	0	1	0	2	14	d__Bacteria; p__Firmicutes; c__Bacilli; o__Bacillales; f__Paenibacillaceae; g__Paenibacillus
OTU63	4	9	1	0	0	0	0	15	d__Bacteria; p__Firmicutes; c__Clostridia; o__Clostridiales; f__Lachnospiraceae; g__[Eubacterium] hallii group
OTU64	0	0	0	0	2	0	21	0	d__Bacteria; p__Bacteroidetes; c__Cytophagia; o__Cytophagales; f__Cytophagaceae; g__Dyadobacter
OTU65	0	7	0	0	0	0	0	8	d__Bacteria; p__Proteobacteria; c__Betaproteobacteria; o__Neisseriales; f__Neisseriaceae; g__Leeia; s__uncultured bacterium
OTU66	28	9	0	6	0	0	52	67	d__Bacteria; p__Bacteroidetes; c__Cytophagia; o__Cytophagales; f__Cytophagaceae; g__Leadbetterella; s__uncultured bacterium
OTU67	0	0	0	0	0	0	3	0	d__Bacteria; p__Firmicutes; c__Erysipelotrichia; o__Erysipelotrichales; f__Erysipelotrichaceae; g__Erysipelothrix
OTU68	2	161	5	0	0	2	0	11	d__Bacteria; p__Firmicutes; c__Clostridia; o__Clostridiales; f__Ruminococcaceae; g__Subdoligranulum
OTU69	0	3	1	0	0	0	0	4	d__Bacteria; p__Firmicutes; c__Clostridia; o__Clostridiales; f__Lachnospiraceae
OTU70	49	8	44	0	118	51	239	67	d__Bacteria; p__Firmicutes; c__Bacilli; o__Lactobacillales; f__Enterococcaceae; g__Vagococcus; s__Vagococcus fluvialis
OTU71	0	0	1	0	5	1	6	0	d__Bacteria; p__Proteobacteria; c__Gammaproteobacteria; o__Pseudomonadales; f__Moraxellaceae; g__Acinetobacter; s__Acinetobacter rudis
OTU72	0	0	0	0	19	10	0	0	d__Bacteria; p__Proteobacteria; c__Alphaproteobacteria; o__Rhizobiales; f__Rhizobiaceae; g__Rhizobium; s__Rhizobium rhizogenes
OTU73	0	13	2	0	0	0	0	5	d__Bacteria; p__Firmicutes; c__Clostridia; o__Clostridiales; f__Lachnospiraceae
OTU74	2	6	5	81	6	3	33	13	d__Bacteria; p__Proteobacteria; c__Gammaproteobacteria; o__Pseudomonadales; f__Moraxellaceae; g__Acinetobacter
OTU75	0	2	0	0	4	0	0	0	d__Bacteria; p__Proteobacteria; c__Alphaproteobacteria; o__Rhodobacterales; f__Rhodobacteraceae; g__Rhodobacter; s__uncultured alpha proteobacterium
OTU76	0	0	0	7	0	1	2	1	d__Bacteria; p__Proteobacteria; c__Alphaproteobacteria; o__Rhizobiales; f__Bradyrhizobiaceae; g__Rhodopseudomonas
OTU77	3	25	2	0	0	0	0	8	d__Bacteria; p__Firmicutes; c__Clostridia; o__Clostridiales; f__Ruminococcaceae; g__Ruminococcaceae NK4A214 group
OTU78	0	0	0	0	0	0	0	5	d__Bacteria; p__Fusobacteria; c__Fusobacteriia; o__Fusobacteriales; f__Fusobacteriaceae; g__Cetobacterium; s__uncultured bacterium
OTU79	3	28	2	1	0	0	1	2	d__Bacteria; p__Firmicutes; c__Clostridia; o__Clostridiales; f__Ruminococcaceae; g__Ruminococcaceae UCG-014
OTU80	0	9	1	0	0	0	0	0	d__Bacteria; p__Firmicutes; c__Clostridia; o__Clostridiales; f__Lachnospiraceae; g__Pseudobutyrivibrio
OTU81	3	303	3	0	0	0	1	28	d__Bacteria; p__Firmicutes; c__Clostridia; o__Clostridiales; f__Lachnospiraceae; g__[Ruminococcus] gauvreauii group; s__uncultured bacterium
OTU82	0	4	0	0	0	0	0	0	d__Bacteria; p__Bacteroidetes; c__Bacteroidia; o__Bacteroidales; f__Prevotellaceae; g__Alloprevotella; s__uncultured bacterium
OTU83	0	1	0	0	0	0	2	0	d__Bacteria; p__Saccharibacteria; c__norank; o__norank; f__norank; g__norank; s__uncultured Candidatus Saccharibacteria bacterium
OTU84	1	11	0	0	0	0	1	10	d__Bacteria; p__Firmicutes; c__Clostridia; o__Clostridiales; f__Family XIII; g__Mogibacterium
OTU85	4	0	0	419	0	0	0	0	d__Bacteria; p__Proteobacteria; c__Alphaproteobacteria; o__Rickettsiales; f__Anaplasmataceae; g__Wolbachia
OTU86	0	1	0	0	0	0	0	3	d__Bacteria; p__Firmicutes; c__Clostridia; o__Clostridiales; f__Family XIII; g__Family XIII AD3011 group
OTU87	6	2	0	0	0	0	1	4	d__Bacteria; p__Proteobacteria; c__Betaproteobacteria; o__Burkholderiales; f__Oxalobacteraceae; g__Massilia
OTU88	0	8	0	0	0	0	0	12	d__Bacteria; p__Firmicutes; c__Erysipelotrichia; o__Erysipelotrichales; f__Erysipelotrichaceae; g__uncultured; s__uncultured bacterium
OTU89	3	7	3	0	0	0	0	1	d__Bacteria; p__Firmicutes; c__Clostridia; o__Clostridiales; f__Ruminococcaceae; g__Ruminiclostridium 6; s__uncultured bacterium
OTU90	2	12	4	0	0	0	0	19	d__Bacteria; p__Firmicutes; c__Erysipelotrichia; o__Erysipelotrichales; f__Erysipelotrichaceae; g__Holdemanella; s__uncultured bacterium
OTU91	0	0	0	3	0	0	0	0	d__Bacteria; p__Verrucomicrobia; c__Verrucomicrobiae; o__Verrucomicrobiales; f__Verrucomicrobiaceae; g__Prosthecobacter; s__uncultured bacterium
OTU92	14	27	17	192	7	1	10	39	d__Bacteria; p__Actinobacteria; c__Actinobacteria; o__Micrococcales; f__Micrococcaceae; g__Nesterenkonia
OTU93	0	0	0	24	0	0	0	0	d__Bacteria; p__Firmicutes; c__Negativicutes; o__Selenomonadales; f__Veillonellaceae; g__Veillonella; s__Veillonella sp. oral taxon 780
OTU94	0	0	0	2	5	6	2	0	d__Bacteria; p__Verrucomicrobia; c__Spartobacteria; o__Chthoniobacterales; f__FukuN18 freshwater group; g__norank; s__Spartobacteria bacterium NM5
OTU95	1	26	1	0	0	0	0	9	d__Bacteria; p__Bacteroidetes; c__Bacteroidia; o__Bacteroidales; f__Bacteroidales S24-7 group; g__norank; s__uncultured Porphyromonadaceae bacterium
OTU96	0	0	0	0	2	0	6	4	d__Bacteria; p__Bacteroidetes; c__Cytophagia; o__Cytophagales; f__Cytophagaceae; g__Persicitalea
OTU97	1	1	0	1	10	13	12	24	d__Bacteria; p__Proteobacteria; c__Alphaproteobacteria; o__Rhizobiales; f__Rhizobiaceae; g__Kaistia
OTU98	4	41	2	0	1	0	1	19	d__Bacteria; p__Firmicutes; c__Clostridia; o__Clostridiales; f__Ruminococcaceae; g__Ruminococcaceae UCG-013; s__uncultured organism
OTU99	0	0	0	0	0	0	1	0	d__Bacteria; p__Bacteroidetes; c__Sphingobacteriia; o__Sphingobacteriales; f__Sphingobacteriaceae; g__Sphingobacterium; s__Sphingobacterium wenxiniae
OTU100	0	0	0	0	3	0	6	4	d__Bacteria; p__Bacteroidetes; c__Sphingobacteriia; o__Sphingobacteriales; f__Sphingobacteriaceae; g__Sphingobacterium; s__Sphingobacterium spiritivorum
OTU101	0	0	0	10	0	0	0	0	d__Bacteria; p__Bacteroidetes; c__Bacteroidia; o__Bacteroidales; f__Prevotellaceae; g__Prevotella; s__Prevotella sp. oral taxon 299 str. F0039
OTU102	0	0	0	0	0	0	0	0	d__Bacteria; p__Bacteroidetes; c__Sphingobacteriia; o__Sphingobacteriales; f__Sphingobacteriaceae; g__Pedobacter
OTU103	7	7	4	0	0	0	0	0	d__Bacteria; p__Bacteroidetes; c__Bacteroidia; o__Bacteroidales; f__Bacteroidaceae; g__Bacteroides; s__Bacteroides eggerthii
OTU104	53	140	33	0	5	2	5	61	d__Bacteria; p__Proteobacteria; c__Gammaproteobacteria; o__Pseudomonadales; f__Moraxellaceae; g__Psychrobacter; s__Psychrobacter cibarius
OTU105	0	2	0	0	0	0	0	1	d__Bacteria; p__Deinococcus-Thermus; c__Deinococci; o__Deinococcales; f__Deinococcaceae; g__Deinococcus; s__Deinococcus ficus
OTU106	0	0	2	4	0	0	0	0	d__Bacteria; p__Proteobacteria; c__Betaproteobacteria; o__Neisseriales; f__Neisseriaceae; g__Neisseria; s__uncultured bacterium
OTU107	4	0	18	3	37	24	1199	0	d__Bacteria; p__Bacteroidetes; c__Flavobacteriia; o__Flavobacteriales; f__Flavobacteriaceae; g__Chryseobacterium
OTU108	0	2	0	0	0	0	0	7	d__Bacteria; p__Firmicutes; c__Clostridia; o__Clostridiales; f__Ruminococcaceae; g__Ruminococcaceae UCG-008; s__uncultured bacterium
OTU109	0	1	0	0	0	0	0	0	d__Bacteria; p__Proteobacteria; c__Alphaproteobacteria; o__Rhodospirillales; f__Rhodospirillaceae; g__Skermanella; s__uncultured alpha proteobacterium
OTU110	0	0	0	2	0	0	0	0	d__Bacteria; p__Proteobacteria; c__Alphaproteobacteria; o__Sphingomonadales; f__Sphingomonadaceae
OTU111	0	1	0	0	0	0	0	2	d__Bacteria; p__Firmicutes; c__Erysipelotrichia; o__Erysipelotrichales; f__Erysipelotrichaceae; g__Erysipelotrichaceae UCG-002; s__uncultured bacterium
OTU112	1	7	0	0	0	0	0	0	d__Bacteria; p__Firmicutes; c__Clostridia; o__Clostridiales; f__Ruminococcaceae; g__Ruminococcaceae UCG-013; s__uncultured bacterium
OTU113	0	0	0	3	0	0	0	0	d__Bacteria; p__Proteobacteria; c__Betaproteobacteria; o__Burkholderiales; f__Comamonadaceae
OTU114	2	30	3	0	0	0	0	22	d__Bacteria; p__Actinobacteria; c__Actinobacteria; o__Coriobacteriales; f__Coriobacteriaceae; g__Collinsella
OTU115	0	0	0	300	0	0	0	0	d__Bacteria; p__Proteobacteria; c__Gammaproteobacteria; o__Aeromonadales; f__Aeromonadaceae
OTU116	0	2	1	0	1	0	0	2	d__Bacteria; p__Firmicutes; c__Clostridia; o__Clostridiales; f__Ruminococcaceae; g__Ruminococcaceae UCG-010; s__uncultured bacterium
OTU117	140	84	0	9	227	33	403	1165	d__Bacteria; p__Saccharibacteria; c__norank; o__norank; f__norank; g__norank; s__uncultured bacterium
OTU118	8	6	0	0	0	0	0	7	d__Bacteria; p__Cyanobacteria; c__Cyanobacteria; o__norank; f__norank; g__norank; s__Phaseolus acutifolius (tepary bean)
OTU119	0	20	1	0	0	0	1	7	d__Bacteria; p__Firmicutes; c__Clostridia; o__Clostridiales; f__Lachnospiraceae
OTU120	0	0	0	0	0	0	0	3	d__Bacteria; p__Firmicutes; c__Clostridia; o__Clostridiales; f__Lachnospiraceae; g__Oribacterium; s__uncultured bacterium
OTU121	0	0	0	0	1	0	5	3	d__Bacteria; p__Actinobacteria; c__Actinobacteria; o__Propionibacteriales; f__Nocardioidaceae; g__Aeromicrobium; s__uncultured bacterium
OTU122	2	0	0	0	0	0	26	0	d__Bacteria; p__Bacteroidetes; c__Sphingobacteriia; o__Sphingobacteriales; f__Chitinophagaceae; g__Taibaiella; s__uncultured bacterium
OTU123	0	0	0	0	5	0	2	0	d__Bacteria; p__Bacteroidetes; c__Sphingobacteriia; o__Sphingobacteriales; f__Chitinophagaceae; g__Taibaiella; s__Taibaiella koreensis
OTU124	0	16	1	0	0	0	1	45	d__Bacteria; p__Firmicutes; c__Clostridia; o__Clostridiales; f__Lachnospiraceae; g__Roseburia; s__uncultured Lachnospiraceae bacterium
OTU125	1	1	0	0	0	0	0	2	d__Bacteria; p__Firmicutes; c__Clostridia; o__Clostridiales; f__Ruminococcaceae; g__Ruminococcaceae UCG-014; s__unidentified rumen bacterium JW32
OTU126	0	8	0	0	0	0	0	2	d__Bacteria; p__Firmicutes; c__Bacilli; o__Lactobacillales; f__Lactobacillaceae; g__Lactobacillus; s__Lactobacillus crustorum
OTU127	4	2	3	0	5	1	5	0	d__Bacteria; p__Proteobacteria; c__Gammaproteobacteria; o__Enterobacteriales; f__Enterobacteriaceae
OTU128	0	2	0	0	0	0	0	4	d__Bacteria; p__Firmicutes; c__Clostridia; o__Clostridiales; f__Lachnospiraceae; g__Lachnospiraceae ND3007 group; s__uncultured bacterium
OTU129	3	19	3	0	0	0	0	4	d__Bacteria; p__Firmicutes; c__Clostridia; o__Clostridiales; f__Lachnospiraceae; g__Coprococcus 1
OTU130	0	0	0	0	0	0	0	0	d__Bacteria; p__Firmicutes; c__Clostridia; o__Clostridiales; f__Ruminococcaceae; g__Ruminococcaceae UCG-010; s__uncultured bacterium
OTU131	0	1	0	1	2	0	5	0	d__Bacteria; p__Proteobacteria; c__Deltaproteobacteria; o__Bdellovibrionales; f__Bdellovibrionaceae; g__Bdellovibrio
OTU132	2	1	2	1	2	0	8	11	d__Bacteria; p__Proteobacteria; c__Alphaproteobacteria; o__Caulobacterales; f__Caulobacteraceae; g__Brevundimonas; s__Brevundimonas vesicularis
OTU133	3	1	3	5	1	0	0	2	d__Bacteria; p__Proteobacteria; c__Alphaproteobacteria; o__Sphingomonadales; f__Sphingomonadaceae; g__Sphingomonas; s__Sphingomonas phyllosphaerae
OTU134	0	0	0	3	0	0	0	0	d__Bacteria; p__Planctomycetes; c__Planctomycetacia; o__Planctomycetales; f__Planctomycetaceae; g__Planctomyces; s__uncultured bacterium
OTU135	0	17	2	0	0	0	0	7	d__Bacteria; p__Firmicutes; c__Clostridia; o__Clostridiales; f__Ruminococcaceae; g__Ruminococcaceae UCG-005; s__uncultured organism
OTU136	0	0	0	0	0	0	68	0	d__Bacteria; p__Proteobacteria; c__Gammaproteobacteria; o__Xanthomonadales; f__Xanthomonadaceae; g__Dokdonella; s__uncultured bacterium
OTU137	0	0	0	0	0	0	0	0	d__Bacteria; p__Chloroflexi; c__Anaerolineae; o__Anaerolineales; f__Anaerolineaceae; g__uncultured; s__uncultured Gemmatimonadetes bacterium
OTU138	0	0	0	0	0	0	0	5	d__Bacteria; p__Firmicutes; c__Clostridia; o__Clostridiales; f__Lachnospiraceae; g__Lachnospiraceae NK4A136 group; s__uncultured organism
OTU139	0	0	0	0	0	0	3	0	d__Bacteria; p__Proteobacteria; c__Deltaproteobacteria; o__Oligoflexales; f__norank; g__norank; s__uncultured bacterium
OTU140	8	35	2	0	0	0	1	8	d__Bacteria; p__Bacteroidetes; c__Bacteroidia; o__Bacteroidales; f__Porphyromonadaceae; g__uncultured; s__uncultured bacterium
OTU141	0	0	0	0	0	0	5	4	d__Bacteria; p__Proteobacteria; c__Alphaproteobacteria; o__Rhodospirillales; f__Acetobacteraceae; g__Roseococcus; s__uncultured bacterium
OTU142	2	67	11	0	0	0	2	29	d__Bacteria; p__Firmicutes; c__Bacilli; o__Lactobacillales; f__Lactobacillaceae; g__Lactobacillus; s__Lactobacillus mucosae
OTU143	0	0	2	1	14	0	18	2	d__Bacteria; p__Proteobacteria; c__Betaproteobacteria; o__Burkholderiales; f__Comamonadaceae; g__Delftia; s__Delftia tsuruhatensis
OTU144	0	0	0	0	0	0	0	0	d__Bacteria; p__Proteobacteria; c__Epsilonproteobacteria; o__Campylobacterales; f__Campylobacteraceae; g__Campylobacter
OTU145	1	8	1	0	0	0	0	5	d__Bacteria; p__Bacteroidetes; c__Bacteroidia; o__Bacteroidales; f__Prevotellaceae; g__Alloprevotella; s__uncultured bacterium
OTU146	2	2	76	26	55	5	80	44	d__Bacteria; p__Bacteroidetes; c__Sphingobacteriia; o__Sphingobacteriales; f__Sphingobacteriaceae; g__Sphingobacterium; s__Sphingobacterium multivorum
OTU147	33	14	0	7	5	0	23	24	d__Bacteria; p__Actinobacteria; c__Actinobacteria; o__Micrococcales; f__Microbacteriaceae; g__Microbacterium; s__Microbacterium flavescens
OTU148	29	2	1	1	446	9	894	2	d__Bacteria; p__Proteobacteria; c__Betaproteobacteria; o__Burkholderiales; f__Comamonadaceae
OTU149	0	0	0	0	0	0	0	0	d__Bacteria; p__Actinobacteria; c__Actinobacteria; o__Solirubrobacterales; f__Patulibacteraceae; g__Patulibacter; s__Colobanthus quitensis
OTU150	0	13	0	0	0	0	1	2	d__Bacteria; p__Firmicutes; c__Clostridia; o__Clostridiales; f__Ruminococcaceae; g__[Eubacterium] coprostanoligenes group
OTU151	0	2	0	0	0	0	0	0	d__Bacteria; p__Bacteroidetes; c__Bacteroidia; o__Bacteroidales; f__Prevotellaceae; g__Prevotellaceae UCG-003; s__uncultured bacterium
OTU152	0	0	0	2	0	0	0	0	d__Bacteria; p__Bacteroidetes; c__Bacteroidia; o__Bacteroidales; f__Bacteroidaceae; g__Bacteroides; s__Bacteroides uniformis
OTU153	0	0	0	0	0	0	0	0	d__Bacteria; p__Cyanobacteria; c__Cyanobacteria; o__SubsectionI; f__FamilyI; g__Gloeocalita
OTU154	0	0	0	0	460	93	0	0	d__Bacteria; p__Firmicutes; c__Bacilli; o__Lactobacillales; f__Streptococcaceae; g__Lactococcus
OTU155	0	1	7	0	0	0	1	184	d__Bacteria; p__Proteobacteria; c__Gammaproteobacteria; o__Oceanospirillales; f__Halomonadaceae; g__Halomonas
OTU156	0	0	0	0	0	0	0	0	d__Bacteria; p__Bacteroidetes; c__Bacteroidetes vadinHA17; o__norank; f__norank; g__norank; s__uncultured Bacteroidales bacterium
OTU157	54	140	24	0	4	5	4	107	d__Bacteria; p__Firmicutes; c__Bacilli; o__Bacillales; f__Paenibacillaceae; g__Paenibacillus; s__Paenibacillus sp. H3029
OTU158	0	0	0	0	0	0	0	3	d__Bacteria; p__Bacteroidetes; c__Sphingobacteriia; o__Sphingobacteriales; f__Sphingobacteriaceae; g__Sphingobacterium
OTU159	0	0	0	0	0	0	0	0	d__Bacteria; p__Firmicutes; c__Clostridia; o__Clostridiales; f__Clostridiaceae 1; g__Clostridium sensu stricto 5; s__uncultured bacterium
OTU160	0	0	0	0	0	0	8	0	d__Bacteria; p__Actinobacteria; c__Actinobacteria; o__Micrococcales; f__Demequinaceae; g__Demequina
OTU161	0	2	0	0	0	0	0	11	d__Bacteria; p__Firmicutes; c__Clostridia; o__Clostridiales; f__Lachnospiraceae; g__Coprococcus 1; s__uncultured organism
OTU162	1	12	3	4	0	1	2	5	d__Bacteria; p__Firmicutes; c__Bacilli; o__Bacillales; f__Staphylococcaceae; g__Staphylococcus; s__Staphylococcus xylosus
OTU163	2	9	3	16	9	0	4	8	d__Bacteria; p__Proteobacteria; c__Alphaproteobacteria; o__Sphingomonadales; f__Sphingomonadaceae; g__Sphingomonas
OTU164	0	0	0	0	0	0	0	0	d__Bacteria; p__Actinobacteria; c__Actinobacteria; o__Corynebacteriales; f__Nocardiaceae; g__Rhodococcus; s__Rhodococcus fascians
OTU165	0	3	0	2	0	0	0	0	d__Bacteria; p__Firmicutes; c__Clostridia; o__Clostridiales; f__Lachnospiraceae; g__Incertae Sedis; s__[Eubacterium] eligens ATCC 27750
OTU166	0	0	0	4	1	0	3	1	d__Bacteria; p__Proteobacteria; c__Alphaproteobacteria; o__Sphingomonadales; f__Sphingomonadaceae; g__Sphingopyxis
OTU167	0	0	0	5	11	0	10	0	d__Bacteria; p__Proteobacteria; c__Betaproteobacteria; o__Burkholderiales; f__Comamonadaceae; g__Ramlibacter
OTU168	0	0	0	0	0	0	0	0	d__Bacteria; p__Firmicutes; c__Clostridia; o__Clostridiales; f__Lachnospiraceae; g__Lachnospiraceae UCG-010; s__uncultured bacterium
OTU169	0	0	0	0	0	0	0	0	d__Bacteria; p__Actinobacteria; c__Actinobacteria; o__Corynebacteriales; f__Nocardiaceae; g__Williamsia
OTU170	0	0	0	0	0	0	3	0	d__Bacteria; p__Chloroflexi; c__Caldilineae; o__Caldilineales; f__Caldilineaceae; g__uncultured; s__uncultured bacterium
OTU171	3	0	0	98	245	5	1547	4	d__Bacteria; p__Bacteroidetes; c__Bacteroidia; o__Bacteroidales; f__Porphyromonadaceae; g__Dysgonomonas; s__Dysgonomonas sp. DT183
OTU172	0	0	0	2	0	0	4	2	d__Bacteria; p__Bacteroidetes; c__Sphingobacteriia; o__Sphingobacteriales; f__Chitinophagaceae; g__uncultured; s__uncultured bacterium
OTU173	1	13	3	0	0	0	0	2	d__Bacteria; p__Firmicutes; c__Clostridia; o__Clostridiales; f__Christensenellaceae; g__Christensenellaceae R-7 group; s__uncultured bacterium
OTU174	0	0	0	0	0	0	0	0	d__Bacteria; p__Proteobacteria; c__Alphaproteobacteria; o__Rhizobiales
OTU175	0	0	0	0	0	0	37	0	d__Bacteria; p__Bacteroidetes; c__Cytophagia; o__Cytophagales; f__Cytophagaceae; g__Leadbetterella; s__uncultured Leadbetterella sp.
OTU176	0	3	0	0	0	0	0	0	d__Bacteria; p__Bacteroidetes; c__Bacteroidia; o__Bacteroidales; f__Prevotellaceae; g__Prevotella 1; s__uncultured bacterium
OTU177	0	0	0	0	1	0	3	0	d__Bacteria; p__Bacteroidetes; c__Cytophagia; o__Cytophagales; f__Cytophagaceae; g__Persicitalea
OTU178	0	0	2	168	0	0	0	1	d__Bacteria; p__Firmicutes; c__Bacilli; o__Lactobacillales; f__Streptococcaceae; g__Streptococcus
OTU179	0	3	0	0	0	0	0	5	d__Bacteria; p__Firmicutes; c__Clostridia; o__Clostridiales; f__Ruminococcaceae; g__Anaerotruncus
OTU180	0	0	0	0	0	0	0	0	d__Bacteria; p__Proteobacteria; c__Gammaproteobacteria; o__Pseudomonadales; f__Pseudomonadaceae; g__Pseudomonas; s__Pseudomonas psychrotolerans
OTU181	0	0	4	0	0	0	0	0	d__Bacteria; p__Proteobacteria; c__Betaproteobacteria; o__Burkholderiales; f__Oxalobacteraceae; g__Undibacterium
OTU182	1	1	0	0	4	1	6	0	d__Bacteria; p__Actinobacteria; c__Actinobacteria; o__Corynebacteriales; f__Mycobacteriaceae; g__Mycobacterium; s__Mycobacterium neoaurum
OTU183	0	0	0	15	0	2	0	0	d__Bacteria; p__Proteobacteria; c__Gammaproteobacteria; o__Aeromonadales; f__Aeromonadaceae; g__Aeromonas
OTU184	3	1	0	0	0	0	0	7	d__Bacteria; p__Firmicutes; c__Clostridia; o__Clostridiales; f__Ruminococcaceae; g__[Eubacterium] coprostanoligenes group
OTU185	0	0	0	0	0	0	0	0	d__Bacteria; p__Proteobacteria; c__Deltaproteobacteria; o__Syntrophobacterales; f__Syntrophaceae; g__Syntrophus
OTU186	0	1	0	0	0	0	0	0	d__Bacteria; p__Proteobacteria; c__Gammaproteobacteria; o__Xanthomonadales; f__Xanthomonadaceae; g__Pseudoxanthomonas; s__Pseudoxanthomonas mexicana
OTU187	2	7	0	6	0	0	3	29	d__Bacteria; p__Proteobacteria; c__Gammaproteobacteria; o__Enterobacteriales; f__Enterobacteriaceae; g__Pectobacterium; s__uncultured Pectobacterium sp.
OTU188	2	6	3	0	0	1	2	11	d__Bacteria; p__Proteobacteria; c__Gammaproteobacteria; o__Pseudomonadales; f__Moraxellaceae; g__Acinetobacter
OTU189	9	19	2	0	0	0	0	2	d__Bacteria; p__Firmicutes; c__Clostridia; o__Clostridiales; f__Lachnospiraceae; g__Lachnospiraceae NK4A136 group; s__uncultured Lachnospiraceae bacterium
OTU190	0	0	0	0	0	0	0	0	d__Bacteria; p__Proteobacteria; c__Gammaproteobacteria; o__Pasteurellales; f__Pasteurellaceae; g__Actinobacillus; s__[Actinobacillus] rossii
OTU191	1	2	2	2	0	0	0	16	d__Bacteria; p__Cyanobacteria; c__Cyanobacteria; o__norank; f__norank; g__norank; s__Oryza sativa Japonica Group
OTU192	0	3	0	0	0	0	19	162	d__Bacteria; p__SHA-109; c__norank; o__norank; f__norank; g__norank; s__uncultured bacterium
OTU193	130	63	0	20	444	47	280	207	d__Bacteria; p__Actinobacteria; c__Actinobacteria; o__Micrococcales; f__Microbacteriaceae
OTU194	0	13	0	0	0	0	0	0	d__Bacteria; p__Firmicutes; c__Clostridia; o__Clostridiales; f__Lachnospiraceae; g__Lachnoclostridium; s__uncultured bacterium
OTU195	0	16	6	0	0	0	0	47	d__Bacteria; p__Firmicutes; c__Clostridia; o__Clostridiales; f__Lachnospiraceae; g__Blautia
OTU196	0	8	3	0	0	0	0	15	d__Bacteria; p__Firmicutes; c__Clostridia; o__Clostridiales; f__Lachnospiraceae; g__Dorea; s__uncultured bacterium
OTU197	0	0	0	0	0	0	0	0	d__Bacteria; p__Proteobacteria; c__Alphaproteobacteria; o__Rhodospirillales; f__Rhodospirillaceae; g__uncultured; s__uncultured Acetobacteraceae bacterium
OTU198	0	8	1	0	0	0	0	12	d__Bacteria; p__Firmicutes; c__Bacilli; o__Lactobacillales; f__Streptococcaceae; g__Streptococcus; s__Streptococcus hyointestinalis
OTU199	11	98	8	0	0	0	1	54	d__Bacteria; p__Firmicutes; c__Bacilli; o__Lactobacillales; f__Lactobacillaceae; g__Lactobacillus
OTU200	0	0	0	1	0	0	39	0	d__Bacteria; p__Proteobacteria; c__Betaproteobacteria; o__Methylophilales; f__Methylophilaceae; g__Methylobacillus
OTU201	0	0	0	4	0	0	0	2	d__Bacteria; p__Bacteroidetes; c__Flavobacteriia; o__Flavobacteriales; f__Cryomorphaceae; g__Fluviicola
OTU202	0	3	0	0	0	0	20	0	d__Bacteria; p__Verrucomicrobia; c__Verrucomicrobiae; o__Verrucomicrobiales; f__Verrucomicrobiaceae; g__Verrucomicrobium
OTU203	0	0	1	0	0	0	2	4	d__Bacteria; p__Actinobacteria; c__Actinobacteria; o__Corynebacteriales; f__Nocardiaceae; g__Rhodococcus; s__Rhodococcus erythropolis
OTU204	5	6	1	4	0	0	1	1	d__Bacteria; p__Firmicutes; c__Negativicutes; o__Selenomonadales; f__Veillonellaceae; g__Veillonella
OTU205	2	9	1	5	0	0	1	6	d__Bacteria; p__Proteobacteria; c__Gammaproteobacteria; o__Pseudomonadales; f__Moraxellaceae; g__Moraxella; s__Moraxella osloensis
OTU206	0	1	1	0	0	0	1	0	d__Bacteria; p__Proteobacteria; c__Alphaproteobacteria; o__Rhizobiales; f__Phyllobacteriaceae; g__Mesorhizobium; s__uncultured bacterium
OTU207	0	2	0	0	0	0	0	0	d__Bacteria; p__Tenericutes; c__Mollicutes; o__Mollicutes RF9; f__norank; g__norank; s__uncultured Mollicutes bacterium
OTU208	0	0	1	4	0	0	8	18	d__Bacteria; p__Actinobacteria; c__Actinobacteria; o__Micrococcales; f__Brevibacteriaceae; g__Brevibacterium; s__Brevibacterium epidermidis
OTU209	0	0	0	0	0	0	0	0	d__Bacteria; p__Bacteroidetes; c__Cytophagia; o__Cytophagales; f__Cytophagaceae; g__Larkinella; s__Larkinella insperata
OTU210	0	0	0	2	0	0	4	11	d__Bacteria; p__Proteobacteria; c__Alphaproteobacteria; o__Sphingomonadales; f__Sphingomonadaceae; g__Sphingobium
OTU211	0	0	0	0	0	0	0	0	d__Bacteria; p__Proteobacteria; c__Gammaproteobacteria; o__Legionellales; f__Legionellaceae; g__Legionella
OTU212	22	130	7	1	2	0	1	54	d__Bacteria; p__Firmicutes; c__Bacilli; o__Lactobacillales; f__Streptococcaceae; g__Streptococcus
OTU213	0	2	0	0	0	0	0	1	d__Bacteria; p__Firmicutes; c__Clostridia; o__Clostridiales; f__Ruminococcaceae; g__uncultured; s__uncultured organism
OTU214	0	0	0	0	0	0	0	0	d__Bacteria; p__Actinobacteria; c__Actinobacteria; o__Solirubrobacterales; f__Patulibacteraceae; g__Patulibacter; s__Patulibacter minatonensis
OTU215	3	6	0	8	0	0	0	1	d__Bacteria; p__Actinobacteria; c__Actinobacteria; o__Micrococcales; f__Micrococcaceae; g__Nesterenkonia
OTU216	0	1	2	0	0	0	0	0	d__Bacteria; p__Firmicutes; c__Clostridia; o__Clostridiales; f__Peptostreptococcaceae
OTU217	0	1	1	0	0	0	0	7	d__Bacteria; p__Firmicutes; c__Clostridia; o__Clostridiales; f__Lachnospiraceae; g__[Ruminococcus] gauvreauii group; s__uncultured rumen bacterium
OTU218	4	1	0	7	89	19	3	27	d__Bacteria; p__Saccharibacteria; c__norank; o__norank; f__norank; g__norank
OTU219	0	0	0	0	0	0	0	0	d__Bacteria; p__Actinobacteria; c__Actinobacteria; o__Propionibacteriales; f__Nocardioidaceae; g__Nocardioides; s__Nocardioides plantarum
OTU220	0	1	0	0	0	0	0	3	d__Bacteria; p__Tenericutes; c__Mollicutes; o__Mycoplasmatales; f__Mycoplasmataceae; g__Mycoplasma; s__Mycoplasma sualvi
OTU221	0	2	0	0	0	0	0	0	d__Bacteria; p__Firmicutes; c__Erysipelotrichia; o__Erysipelotrichales; f__Erysipelotrichaceae; g__Erysipelotrichaceae UCG-004; s__uncultured bacterium
OTU222	0	0	0	0	0	0	0	0	d__Bacteria; p__Firmicutes; c__Clostridia; o__Clostridiales; f__Ruminococcaceae; g__Ruminococcus 1; s__Ruminococcus callidus
OTU223	38	17	0	1	54	5	109	49	d__Bacteria; p__Actinobacteria; c__Actinobacteria; o__Corynebacteriales; f__Nocardiaceae; g__Gordonia
OTU224	0	0	0	37	0	0	0	0	d__Bacteria; p__Bacteroidetes; c__Bacteroidia; o__Bacteroidales; f__Porphyromonadaceae; g__Porphyromonas
OTU225	2	70	7	0	0	0	0	36	d__Bacteria; p__Firmicutes; c__Clostridia; o__Clostridiales; f__Ruminococcaceae; g__Ruminococcaceae UCG-002; s__uncultured bacterium
OTU226	0	0	2	11	0	0	0	0	d__Bacteria; p__Proteobacteria; c__Epsilonproteobacteria; o__Campylobacterales; f__Campylobacteraceae; g__Arcobacter
OTU227	0	1	0	1	0	0	0	14	d__Bacteria; p__Firmicutes; c__Clostridia; o__Clostridiales; f__Lachnospiraceae; g__Lachnoclostridium; s__uncultured organism
OTU228	0	2	0	0	0	0	0	0	d__Bacteria; p__Bacteroidetes; c__Bacteroidia; o__Bacteroidales; f__Prevotellaceae; g__Prevotella 1; s__bacterium mpn-isolate group 2
OTU229	0	0	0	0	0	0	0	0	d__Bacteria; p__Gemmatimonadetes; c__Gemmatimonadetes; o__Gemmatimonadales; f__Gemmatimonadaceae; g__Gemmatimonas
OTU230	0	0	0	0	0	0	0	0	d__Bacteria; p__Bacteroidetes; c__Flavobacteriia; o__Flavobacteriales; f__Flavobacteriaceae; g__Flavobacterium
OTU231	1	0	1	0	89	1	30	103	d__Bacteria; p__Proteobacteria; c__Betaproteobacteria; o__Burkholderiales; f__Comamonadaceae
OTU232	2	3	0	0	0	0	0	2	d__Bacteria; p__Firmicutes; c__Clostridia; o__Clostridiales; f__Ruminococcaceae; g__Ruminiclostridium 9; s__uncultured bacterium
OTU233	0	0	0	0	0	0	0	0	d__Bacteria; p__Acidobacteria; c__Acidobacteria; o__Subgroup 6; f__norank; g__norank
OTU234	0	0	0	0	0	0	0	0	d__Bacteria; p__Firmicutes; c__Negativicutes; o__Selenomonadales; f__Veillonellaceae; g__Mitsuokella; s__uncultured bacterium
OTU235	0	0	0	80	0	0	0	0	d__Bacteria; p__Proteobacteria; c__Gammaproteobacteria; o__Thiotrichales; f__EV818SWSAP88; g__norank
OTU236	0	0	0	0	0	0	14	0	d__Bacteria; p__Proteobacteria; c__Deltaproteobacteria; o__Myxococcales; f__Polyangiaceae; g__Sorangium
OTU237	6	23	1	0	3	12	0	8	d__Bacteria; p__Firmicutes; c__Bacilli; o__Lactobacillales; f__Leuconostocaceae; g__Leuconostoc; s__Leuconostoc mesenteroides
OTU238	0	3	1	0	0	0	0	1	d__Bacteria; p__Firmicutes; c__Clostridia; o__Clostridiales; f__Clostridiaceae 1; g__Clostridium sensu stricto 6; s__Clostridium sp. M2/40
OTU239	0	1	0	0	0	0	0	5	d__Bacteria; p__Actinobacteria; c__Actinobacteria; o__Coriobacteriales; f__Coriobacteriaceae; g__Olsenella; s__uncultured bacterium
OTU240	0	0	0	0	0	0	2	1	d__Bacteria; p__Proteobacteria; c__Alphaproteobacteria; o__Sphingomonadales; f__Erythrobacteraceae
OTU241	0	0	0	1	0	0	2	0	d__Bacteria; p__Bacteroidetes; c__Sphingobacteriia; o__Sphingobacteriales; f__Chitinophagaceae; g__uncultured
OTU242	1	1	1	0	0	0	0	2	d__Bacteria; p__Firmicutes; c__Bacilli; o__Bacillales; f__Family XII; g__Exiguobacterium; s__Exiguobacterium sp. MH3
OTU243	6	5	2	0	2	1	0	4	d__Bacteria; p__Firmicutes; c__Bacilli; o__Bacillales; f__Planococcaceae; g__Sporosarcina
OTU244	21	6	38	4	104	23	48	5	d__Bacteria; p__Bacteroidetes; c__Flavobacteriia; o__Flavobacteriales; f__Flavobacteriaceae; g__Elizabethkingia; s__Elizabethkingia meningoseptica
OTU245	0	0	0	0	0	0	77	0	d__Bacteria; p__Bacteroidetes; c__Sphingobacteriia; o__Sphingobacteriales; f__Chitinophagaceae
OTU246	115	121	0	97	111	61	172	505	d__Bacteria; p__Proteobacteria; c__Gammaproteobacteria; o__Enterobacteriales; f__Enterobacteriaceae; g__Pantoea; s__Pantoea ananatis
OTU247	0	0	0	0	0	0	0	0	d__Bacteria; p__Bacteroidetes; c__Sphingobacteriia; o__Sphingobacteriales; f__Chitinophagaceae; g__Flavisolibacter
OTU248	0	0	0	0	10	0	4	1	d__Bacteria; p__Bacteroidetes; c__Cytophagia; o__Cytophagales; f__Cytophagaceae; g__Siphonobacter; s__Siphonobacter aquaeclarae
OTU249	0	0	0	0	0	0	0	0	d__Bacteria; p__Bacteroidetes; c__Bacteroidia; o__Bacteroidales; f__Rikenellaceae; g__Rikenellaceae RC9 gut group; s__uncultured bacterium
OTU250	0	3	0	0	0	0	0	1	d__Bacteria; p__Actinobacteria; c__Actinobacteria; o__Coriobacteriales; f__Coriobacteriaceae; g__uncultured; s__uncultured bacterium
OTU251	0	0	0	50	0	0	0	0	d__Bacteria; p__Proteobacteria; c__Gammaproteobacteria; o__Pasteurellales; f__Pasteurellaceae; g__Haemophilus; s__Haemophilus haemolyticus
OTU252	0	4	0	0	0	0	0	8	d__Bacteria; p__Firmicutes; c__Clostridia; o__Clostridiales; f__Ruminococcaceae; g__Ruminococcaceae UCG-002; s__uncultured organism
OTU253	0	8	1	0	0	0	0	3	d__Bacteria; p__Firmicutes; c__Clostridia; o__Clostridiales; f__Ruminococcaceae; g__Ruminococcaceae UCG-010; s__uncultured rumen bacterium
OTU254	74	287	92	0	13	7	7	234	d__Bacteria; p__Actinobacteria; c__Actinobacteria; o__Micrococcales; f__Micrococcaceae; g__Arthrobacter; s__Arthrobacter stackebrandtii
OTU255	0	0	0	1	0	0	5	2	d__Bacteria; p__Bacteroidetes; c__Sphingobacteriia; o__Sphingobacteriales; f__Sphingobacteriaceae; g__Sphingobacterium; s__Sphingobacterium sp. GR11
OTU256	9	14	1	18	190	37	79	212	d__Bacteria; p__Proteobacteria; c__Alphaproteobacteria; o__Rhizobiales; f__Rhizobiaceae; g__Rhizobium; s__Rhizobium larrymoorei
OTU257	0	1	0	0	0	0	0	1	d__Bacteria; p__Saccharibacteria; c__Unknown Class; o__Unknown Order; f__Unknown Family; g__Candidatus Saccharimonas; s__uncultured bacterium
OTU258	28483	38551	67597	6568	21869	33313	12179	2466	d__Bacteria; p__Proteobacteria; c__Gammaproteobacteria; o__Enterobacteriales; f__Enterobacteriaceae; g__Klebsiella
OTU259	0	0	0	0	0	0	0	0	d__Bacteria; p__Actinobacteria; c__Actinobacteria; o__Bifidobacteriales; f__Bifidobacteriaceae; g__Pseudoscardovia; s__uncultured bacterium
OTU260	2	2	2	0	0	0	0	0	d__Bacteria; p__Firmicutes; c__Clostridia; o__Clostridiales; f__Ruminococcaceae; g__[Eubacterium] coprostanoligenes group
OTU261	0	0	3	92	0	0	0	15	d__Bacteria; p__Proteobacteria; c__Alphaproteobacteria; o__Rhizobiales; f__Hyphomicrobiaceae; g__Pelagibacterium; s__uncultured bacterium
OTU262	0	6	1	0	0	0	0	0	d__Bacteria; p__Bacteroidetes; c__Bacteroidia; o__Bacteroidales; f__Porphyromonadaceae; g__Parabacteroides; s__Porphyromonadaceae bacterium DJF_B175
OTU263	0	10	0	0	0	0	0	8	d__Bacteria; p__Actinobacteria; c__Actinobacteria; o__Coriobacteriales; f__Coriobacteriaceae; g__Atopobium
OTU264	0	0	0	0	0	0	7	0	d__Bacteria; p__Proteobacteria; c__Betaproteobacteria; o__Burkholderiales; f__Alcaligenaceae; g__Paenalcaligenes; s__uncultured bacterium
OTU265	5	48	7	0	0	0	1	5	d__Bacteria; p__Firmicutes; c__Clostridia; o__Clostridiales; f__Ruminococcaceae; g__Ruminococcaceae NK4A214 group; s__uncultured rumen bacterium
OTU266	3	13	3	0	0	0	0	1	d__Bacteria; p__Firmicutes; c__Clostridia; o__Clostridiales; f__Ruminococcaceae; g__Ruminococcus 2
OTU267	0	0	0	8	0	0	2	42	d__Bacteria; p__Proteobacteria; c__Alphaproteobacteria; o__Caulobacterales; f__Caulobacteraceae; g__Asticcacaulis
OTU268	3	0	0	0	0	0	418	0	d__Bacteria; p__Bacteroidetes; c__Flavobacteriia; o__Flavobacteriales; f__Flavobacteriaceae
OTU269	0	0	0	0	0	0	0	4	d__Bacteria; p__Actinobacteria; c__Actinobacteria; o__Micrococcales; f__Demequinaceae
OTU270	17	93	23	0	0	1	3	52	d__Bacteria; p__Firmicutes; c__Bacilli; o__Lactobacillales; f__Lactobacillaceae; g__Lactobacillus
OTU271	0	3	2	0	0	0	1	13	d__Bacteria; p__Firmicutes; c__Clostridia; o__Clostridiales; f__Ruminococcaceae; g__Ruminiclostridium; s__uncultured organism
OTU272	0	0	0	0	0	0	0	0	d__Bacteria; p__Proteobacteria; c__Betaproteobacteria; o__Rhodocyclales; f__Rhodocyclaceae
OTU273	0	0	0	0	0	0	6	0	d__Bacteria; p__Proteobacteria; c__Gammaproteobacteria; o__Xanthomonadales; f__Xanthomonadaceae; g__uncultured; s__uncultured gamma proteobacterium
OTU274	19	45	7	0	3	1	1	28	d__Bacteria; p__Firmicutes; c__Bacilli; o__Bacillales; f__Listeriaceae; g__Brochothrix; s__Brochothrix thermosphacta
OTU275	0	0	0	0	1	0	17	0	d__Bacteria; p__Bacteroidetes; c__Sphingobacteriia; o__Sphingobacteriales; f__Chitinophagaceae; g__Niabella; s__uncultured bacterium
OTU276	0	0	0	4	0	0	1	5	d__Bacteria; p__Proteobacteria; c__Betaproteobacteria; o__Burkholderiales; f__Alcaligenaceae; g__Parapusillimonas
OTU277	0	0	0	0	0	0	0	0	d__Bacteria; p__Actinobacteria; c__Actinobacteria; o__Propionibacteriales; f__Nocardioidaceae; g__Nocardioides
OTU278	0	0	0	0	0	0	5	0	d__Bacteria; p__Bacteroidetes; c__Flavobacteriia; o__Flavobacteriales; f__Flavobacteriaceae; g__Soonwooa; s__Soonwooa buanensis
OTU279	13	62	2	0	0	0	1	13	d__Bacteria; p__Firmicutes; c__Clostridia; o__Clostridiales; f__Christensenellaceae; g__Christensenellaceae R-7 group; s__uncultured bacterium
OTU280	0	0	0	0	6	0	2	0	d__Bacteria; p__Bacteroidetes; c__Sphingobacteriia; o__Sphingobacteriales; f__Chitinophagaceae; g__Niabella; s__Niabella aurantiaca DSM 17617
OTU281	11	36	9	0	1	0	1	23	d__Bacteria; p__Firmicutes; c__Bacilli; o__Bacillales; f__Paenibacillaceae; g__Paenibacillus; s__Paenibacillus lautus
OTU282	0	0	0	0	0	0	1	2	d__Bacteria; p__Proteobacteria; c__Betaproteobacteria; o__Burkholderiales; f__Alcaligenaceae; g__Achromobacter; s__uncultured bacterium
OTU283	0	4	1	0	0	0	0	3	d__Bacteria; p__Firmicutes; c__Clostridia; o__Clostridiales; f__Ruminococcaceae; g__[Eubacterium] coprostanoligenes group; s__Eubacterium coprostanoligenes
OTU284	0	0	0	0	0	0	0	0	d__Bacteria; p__Firmicutes; c__Bacilli; o__Lactobacillales; f__Lactobacillaceae; g__Lactobacillus
OTU285	58	120	36	0	7	1	2	91	d__Bacteria; p__Firmicutes; c__Bacilli; o__Bacillales; f__Paenibacillaceae; g__Paenibacillus; s__Paenibacillus sp. TA_AB
OTU286	11483	13501	9462	1048	20852	75490	7277	48776	d__Bacteria; p__Firmicutes; c__Bacilli; o__Lactobacillales; f__Enterococcaceae; g__Enterococcus; s__Enterococcus casseliflavus
OTU287	5	39	2	0	0	0	1	44	d__Bacteria; p__Firmicutes; c__Clostridia; o__Clostridiales; f__Lachnospiraceae; g__Blautia; s__Ruminococcus sp. 5_1_39BFAA
OTU288	0	0	0	0	0	0	0	0	d__Bacteria; p__Chloroflexi; c__Anaerolineae; o__Anaerolineales; f__Anaerolineaceae; g__Anaerolinea; s__uncultured Chloroflexi bacterium
OTU289	20	185	17	0	1	1	2	31	d__Bacteria; p__Firmicutes; c__Clostridia; o__Clostridiales; f__Christensenellaceae; g__Christensenellaceae R-7 group; s__uncultured prokaryote
OTU290	140	67	1	33	845	59	1822	1119	d__Bacteria; p__Proteobacteria; c__Alphaproteobacteria; o__Rhizobiales; f__Brucellaceae; g__Ochrobactrum; s__Ochrobactrum pseudogrignonense
OTU291	0	1	0	0	4	4	3	0	d__Bacteria; p__Proteobacteria; c__Alphaproteobacteria; o__Rhizobiales; f__Methylobacteriaceae; g__Methylobacterium; s__Methylobacterium radiotolerans
OTU292	2	2	0	23	0	0	0	0	d__Bacteria; p__Tenericutes; c__Mollicutes; o__Mycoplasmatales; f__Mycoplasmataceae; g__Mycoplasma; s__Mycoplasma wenyonii
OTU293	9	2	0	0	392	3	214	0	d__Bacteria; p__Proteobacteria; c__Betaproteobacteria; o__Burkholderiales; f__Burkholderiaceae; g__Burkholderia; s__Burkholderia cepacia
OTU294	0	0	0	0	5	0	0	0	d__Bacteria; p__Proteobacteria; c__Betaproteobacteria; o__Burkholderiales; f__Comamonadaceae
OTU295	1	0	0	0	1002	2	772	0	d__Bacteria; p__Proteobacteria; c__Betaproteobacteria; o__Neisseriales; f__Neisseriaceae; g__Vitreoscilla; s__uncultured bacterium
OTU296	47	124	30	0	1	2	10	55	d__Bacteria; p__Firmicutes; c__Bacilli; o__Bacillales; f__Bacillaceae; g__Bacillus
OTU297	0	0	0	0	0	0	1	0	d__Bacteria; p__Bacteroidetes; c__Flavobacteriia; o__Flavobacteriales; f__Cryomorphaceae; g__Fluviicola
OTU298	1	1	1	0	0	0	7831	0	d__Bacteria; p__Proteobacteria; c__Gammaproteobacteria; o__Xanthomonadales; f__Xanthomonadaceae; g__Koukoulia; s__uncultured bacterium
OTU299	0	0	0	0	0	0	0	0	d__Bacteria; p__Chloroflexi; c__Anaerolineae; o__Anaerolineales; f__Anaerolineaceae; g__uncultured; s__uncultured Gemmatimonadetes bacterium
OTU300	1	1	0	0	0	0	0	1	d__Bacteria; p__Proteobacteria; c__Deltaproteobacteria; o__Desulfuromonadales; f__GR-WP33-58; g__norank; s__uncultured rumen bacterium
OTU301	0	4	0	0	0	0	0	2	d__Bacteria; p__Firmicutes; c__Clostridia; o__Clostridiales; f__Ruminococcaceae
OTU302	11	2	0	5	0	0	94	197	d__Bacteria; p__Proteobacteria; c__Alphaproteobacteria; o__Rhodobacterales; f__Rhodobacteraceae; g__Ketogulonicigenium; s__Ketogulonicigenium vulgare Y25
OTU303	15	112	7	0	1	0	1	100	d__Bacteria; p__Firmicutes; c__Bacilli; o__Lactobacillales; f__Lactobacillaceae; g__Lactobacillus; s__Lactobacillus reuteri
OTU304	0	1	0	0	0	0	6	7	d__Bacteria; p__Bacteroidetes; c__Cytophagia; o__Cytophagales; f__Cytophagaceae; g__Cytophaga; s__uncultured bacterium
OTU305	0	4	0	0	0	0	0	2	d__Bacteria; p__Firmicutes; c__Clostridia; o__Clostridiales; f__Ruminococcaceae; g__Ruminiclostridium 5
OTU306	0	0	0	0	0	0	0	0	d__Bacteria; p__Bacteroidetes; c__Bacteroidia; o__Bacteroidales; f__Bacteroidales S24-7 group; g__norank; s__uncultured bacterium
OTU307	0	18	0	0	0	0	0	0	d__Bacteria; p__Proteobacteria; c__Alphaproteobacteria; o__Rhodospirillales; f__Acetobacteraceae; g__Acetobacter; s__Acetobacter peroxydans
OTU308	45	75	33	0	2	3	6	69	d__Bacteria; p__Firmicutes; c__Bacilli; o__Lactobacillales; f__Streptococcaceae; g__Streptococcus; s__Streptococcus agalactiae
OTU309	2	7	2	0	0	0	0	8	d__Bacteria; p__Tenericutes; c__Mollicutes; o__Mollicutes RF9; f__norank; g__norank; s__unidentified rumen bacterium RF9
OTU310	0	0	0	0	0	0	0	7	d__Bacteria; p__Bacteroidetes; c__Bacteroidia; o__Bacteroidales; f__Prevotellaceae; g__Prevotella 2; s__uncultured bacterium
OTU311	0	0	0	0	0	0	0	1	d__Bacteria; p__Proteobacteria; c__Betaproteobacteria; o__Burkholderiales; f__Alcaligenaceae; g__Achromobacter
OTU312	0	0	0	0	2	0	0	2	d__Bacteria; p__Verrucomicrobia; c__Verrucomicrobiae; o__Verrucomicrobiales; f__Verrucomicrobiaceae; g__Luteolibacter; s__uncultured bacterium
OTU313	0	13	1	0	0	0	0	1	d__Bacteria; p__Firmicutes; c__Clostridia; o__Clostridiales; f__Christensenellaceae; g__Christensenellaceae R-7 group
OTU314	1	12	1	0	0	0	0	1	d__Bacteria; p__Firmicutes; c__Clostridia; o__Clostridiales; f__Lachnospiraceae; g__Oribacterium
OTU315	26	18	1	10	75	12	131	45	d__Bacteria; p__Proteobacteria; c__Alphaproteobacteria; o__Rhizobiales; f__Brucellaceae; g__Ochrobactrum
OTU316	0	0	0	1	0	0	0	0	d__Bacteria; p__Actinobacteria; c__Actinobacteria; o__Micrococcales; f__Intrasporangiaceae; g__Knoellia; s__uncultured bacterium
OTU317	0	0	0	0	0	0	109	0	d__Bacteria; p__Acidobacteria; c__Acidobacteria; o__Subgroup 4; f__Unknown Family; g__Blastocatella
OTU318	0	0	0	0	0	0	0	0	d__Bacteria; p__Bacteroidetes; c__Bacteroidia; o__Bacteroidales; f__Bacteroidales S24-7 group; g__norank
OTU319	3	1	0	5	0	0	133	3	d__Bacteria; p__Bacteroidetes; c__Cytophagia; o__Cytophagales; f__Cytophagaceae; g__Leadbetterella
OTU320	1	1	0	0	0	0	0	2	d__Bacteria; p__Firmicutes; c__Bacilli; o__Lactobacillales; f__Aerococcaceae; g__uncultured; s__uncultured bacterium
OTU321	0	1	0	0	0	0	0	0	d__Bacteria; p__Bacteroidetes; c__Bacteroidia
OTU322	0	0	0	0	0	0	0	0	d__Bacteria; p__Firmicutes; c__Clostridia; o__Clostridiales; f__Lachnospiraceae
OTU323	2	1	0	3	0	0	48	3	d__Bacteria; p__Bacteroidetes; c__Sphingobacteriia; o__Sphingobacteriales; f__Chitinophagaceae; g__Taibaiella; s__uncultured bacterium
OTU324	0	2	0	0	0	0	0	5	d__Bacteria; p__Firmicutes; c__Clostridia; o__Clostridiales; f__Eubacteriaceae; g__Anaerofustis; s__Anaerofustis stercorihominis DSM 17244
OTU325	3	20	1	0	0	0	0	11	d__Bacteria; p__Firmicutes; c__Clostridia; o__Clostridiales; f__Lachnospiraceae; g__Lachnospiraceae AC2044 group
OTU326	0	1	0	0	0	0	0	0	d__Bacteria; p__Bacteroidetes; c__Bacteroidia; o__Bacteroidales; f__Rikenellaceae; g__Rikenellaceae RC9 gut group; s__uncultured bacterium
OTU327	0	0	0	0	0	0	0	2	d__Bacteria; p__Bacteroidetes; c__Flavobacteriia; o__Flavobacteriales; f__Cryomorphaceae; g__Fluviicola; s__uncultured bacterium
OTU328	128	296	66	3	25	3	10	184	d__Bacteria; p__Proteobacteria; c__Gammaproteobacteria; o__Pseudomonadales; f__Pseudomonadaceae; g__Pseudomonas; s__Pseudomonas fragi
OTU329	2	21	3	0	1	0	0	20	d__Bacteria; p__Firmicutes; c__Clostridia; o__Clostridiales; f__Clostridiaceae 1; g__Clostridium sensu stricto 1
OTU330	6	33	13	0	4	1	0	21	d__Bacteria; p__Firmicutes; c__Bacilli; o__Lactobacillales; f__Streptococcaceae; g__Streptococcus; s__Streptococcus parauberis
OTU331	0	0	0	0	0	0	2	0	d__Bacteria; p__Proteobacteria; c__Alphaproteobacteria; o__Rickettsiales; f__Rickettsiaceae
OTU332	6	1	3	1	12	44	7	15	d__Bacteria; p__Firmicutes; c__Bacilli; o__Lactobacillales; f__Enterococcaceae; g__Enterococcus
OTU333	0	0	0	0	0	0	186	0	d__Bacteria; p__Bacteroidetes; c__Bacteroidia; o__Bacteroidales; f__Porphyromonadaceae; g__Dysgonomonas; s__uncultured bacterium
OTU334	0	0	0	0	0	0	0	2	d__Bacteria; p__Firmicutes; c__Clostridia; o__Clostridiales; f__Ruminococcaceae; g__[Eubacterium] coprostanoligenes group; s__uncultured rumen bacterium
OTU335	0	4	2	0	0	0	1	12	d__Bacteria; p__Bacteroidetes; c__Bacteroidia; o__Bacteroidales; f__Prevotellaceae; g__Prevotella 7; s__uncultured bacterium
OTU336	0	6	1	0	0	0	0	11	d__Bacteria; p__Firmicutes; c__Clostridia; o__Clostridiales; f__Peptococcaceae; g__Peptococcus; s__uncultured bacterium
OTU337	0	2	0	0	2	0	1	0	d__Bacteria; p__Proteobacteria; c__Betaproteobacteria; o__Burkholderiales; f__Comamonadaceae; g__Comamonas; s__Comamonas koreensis
OTU338	2	1	0	6	38	3	30	23	d__Bacteria; p__Proteobacteria; c__Alphaproteobacteria; o__Rhizobiales; f__Bradyrhizobiaceae; g__Bosea
OTU339	0	5	0	0	0	0	0	26	d__Bacteria; p__Firmicutes; c__Erysipelotrichia; o__Erysipelotrichales; f__Erysipelotrichaceae; g__Catenibacterium; s__uncultured bacterium
OTU340	29	1	0	26	501	14	1081	142	d__Bacteria; p__Proteobacteria; c__Betaproteobacteria; o__Burkholderiales; f__Comamonadaceae
OTU341	5	25	8	0	0	0	1	60	d__Bacteria; p__Firmicutes; c__Clostridia; o__Clostridiales; f__Lachnospiraceae; g__Coprococcus 3; s__uncultured bacterium
OTU342	1	29	0	0	0	0	0	52	d__Bacteria; p__Firmicutes; c__Negativicutes; o__Selenomonadales; f__Veillonellaceae; g__Dialister; s__uncultured bacterium
OTU343	0	0	12	0	0	1	56	0	d__Bacteria; p__Bacteroidetes; c__Flavobacteriia; o__Flavobacteriales; f__Flavobacteriaceae; g__Myroides; s__Myroides odoratus
OTU344	0	0	0	2	0	0	0	0	d__Bacteria; p__Bacteroidetes; c__Flavobacteriia; o__Flavobacteriales; f__Flavobacteriaceae; g__Flavobacterium
OTU345	0	0	0	0	0	0	1	0	d__Bacteria; p__Bacteroidetes; c__Flavobacteriia; o__Flavobacteriales; f__Flavobacteriaceae; g__Myroides
OTU346	0	0	0	0	0	0	0	0	d__Bacteria; p__Proteobacteria; c__Gammaproteobacteria; o__Legionellales; f__Coxiellaceae; g__Aquicella
OTU347	2	0	7	7	0	0	0	1	d__Bacteria; p__Proteobacteria; c__Betaproteobacteria; o__Rhodocyclales; f__Rhodocyclaceae; g__Methyloversatilis; s__uncultured bacterium
OTU348	0	0	0	0	0	0	0	0	d__Bacteria; p__Proteobacteria; c__Alphaproteobacteria; o__Sphingomonadales; f__Sphingomonadaceae; g__uncultured; s__alpha proteobacterium JLT2015
OTU349	0	0	0	112	0	1	0	0	d__Bacteria; p__Bacteroidetes; c__Bacteroidia; o__Bacteroidales; f__Porphyromonadaceae; g__Dysgonomonas; s__uncultured bacterium
OTU350	0	14	2	0	0	0	0	2	d__Bacteria; p__Firmicutes; c__Clostridia; o__Clostridiales; f__Christensenellaceae; g__Christensenellaceae R-7 group; s__uncultured organism
OTU351	1	7	1	0	0	0	0	5	d__Bacteria; p__Firmicutes; c__Clostridia; o__Clostridiales; f__Ruminococcaceae; g__Candidatus Soleaferrea
OTU352	0	0	0	0	1	0	0	0	d__Bacteria; p__Actinobacteria; c__Actinobacteria; o__Kineosporiales; f__Kineosporiaceae; g__Kineococcus
OTU353	3	3	0	0	0	0	1	2	d__Bacteria; p__Proteobacteria; c__Gammaproteobacteria; o__Pseudomonadales; f__Moraxellaceae; g__Psychrobacter; s__Psychrobacter sanguinis
OTU354	0	0	0	0	0	0	0	0	d__Bacteria; p__Gemmatimonadetes; c__Gemmatimonadetes; o__Gemmatimonadales; f__Gemmatimonadaceae; g__uncultured; s__uncultured Gemmatimonadales bacterium
OTU355	0	3	0	0	0	0	11	25	d__Bacteria; p__Proteobacteria; c__Alphaproteobacteria; o__Rhizobiales; f__Beijerinckiaceae; g__Chelatococcus; s__uncultured bacterium
OTU356	1	5	1	0	0	0	0	2	d__Bacteria; p__Firmicutes; c__Clostridia; o__Clostridiales; f__Ruminococcaceae; g__Ruminococcaceae UCG-002; s__uncultured bacterium
OTU357	0	4	0	0	0	0	0	0	d__Bacteria; p__Actinobacteria; c__Actinobacteria; o__Bifidobacteriales; f__Bifidobacteriaceae; g__Bifidobacterium
OTU358	0	0	0	0	2	0	68	0	d__Bacteria; p__Proteobacteria; c__Betaproteobacteria; o__Burkholderiales
OTU359	0	0	0	0	0	0	0	0	d__Bacteria; p__Proteobacteria; c__Deltaproteobacteria; o__Myxococcales; f__Haliangiaceae; g__Haliangium
OTU360	0	19	1	0	0	0	1	4	d__Bacteria; p__Firmicutes; c__Bacilli; o__Lactobacillales; f__Lactobacillaceae; g__Lactobacillus; s__Lactobacillus coleohominis
OTU361	0	0	0	0	0	0	4	0	d__Bacteria; p__Proteobacteria; c__Alphaproteobacteria; o__Rickettsiales; f__Rickettsiales Incertae Sedis; g__Candidatus Hepatincola; s__Graminella nigrifrons
OTU362	0	0	0	0	7	0	0	0	d__Bacteria; p__Proteobacteria; c__Betaproteobacteria; o__Neisseriales; f__Neisseriaceae; g__Aquitalea; s__Aquitalea magnusonii
OTU363	0	0	0	8	0	0	8	1	d__Bacteria; p__Proteobacteria; c__Alphaproteobacteria; o__Sphingomonadales; f__Sphingomonadaceae
OTU364	0	2	0	0	0	0	0	10	d__Bacteria; p__Firmicutes; c__Erysipelotrichia; o__Erysipelotrichales; f__Erysipelotrichaceae; g__Solobacterium; s__uncultured bacterium
OTU365	36	398	49	0	3	0	6	359	d__Bacteria; p__Firmicutes; c__Bacilli; o__Lactobacillales; f__Lactobacillaceae; g__Lactobacillus; s__Lactobacillus amylovorus
OTU366	0	4	1	0	0	0	0	0	d__Bacteria; p__Bacteroidetes; c__Bacteroidia; o__Bacteroidales; f__Bacteroidales S24-7 group; g__norank; s__uncultured bacterium
OTU367	0	1	0	0	0	0	0	6	d__Bacteria; p__Firmicutes; c__Clostridia; o__Clostridiales; f__Ruminococcaceae; g__Ruminiclostridium; s__uncultured rumen bacterium
OTU368	0	4	1	0	1	0	0	1	d__Bacteria; p__Firmicutes; c__Clostridia; o__Clostridiales; f__Clostridiaceae 1; g__Clostridium sensu stricto 18
OTU369	0	0	3	0	0	0	0	0	d__Bacteria
OTU370	0	0	0	1	1	0	3	0	d__Bacteria; p__Proteobacteria; c__Alphaproteobacteria; o__Sphingomonadales; f__Sphingomonadaceae; g__Sphingobium; s__Sphingobium lactosutens DS20
OTU371	0	15	2	0	0	0	0	7	d__Bacteria; p__Firmicutes; c__Clostridia; o__Clostridiales; f__Ruminococcaceae; g__Ruminiclostridium 5
OTU372	6	18	0	0	0	0	0	6	d__Bacteria; p__Bacteroidetes; c__Bacteroidia; o__Bacteroidales; f__Bacteroidales S24-7 group; g__norank; s__uncultured bacterium
OTU373	0	0	0	7	0	0	0	0	d__Bacteria; p__Proteobacteria; c__Betaproteobacteria; o__Burkholderiales; f__Alcaligenaceae; g__Sutterella
OTU374	1	9	3	0	0	0	0	12	d__Bacteria; p__Firmicutes; c__Clostridia; o__Clostridiales; f__Lachnospiraceae; g__Blautia
OTU375	2	13	2	2	0	0	1	4	d__Bacteria; p__Proteobacteria; c__Gammaproteobacteria; o__Enterobacteriales; f__Enterobacteriaceae; g__Escherichia-Shigella
OTU376	0	0	0	0	0	0	0	2	d__Bacteria; p__Proteobacteria; c__Betaproteobacteria; o__Neisseriales; f__Neisseriaceae; g__Uruburuella; s__uncultured bacterium
OTU377	0	0	0	0	0	0	0	0	d__Bacteria; p__Gemmatimonadetes; c__Gemmatimonadetes; o__Gemmatimonadales; f__Gemmatimonadaceae; g__Gemmatimonas; s__uncultured soil bacterium
OTU378	0	0	0	0	0	0	1	0	d__Bacteria; p__TM6; c__norank; o__norank; f__norank; g__norank; s__uncultured bacterium
OTU379	2	0	1	2	0	0	0	0	d__Bacteria; p__Proteobacteria; c__Gammaproteobacteria; o__Oceanospirillales; f__Alcanivoracaceae; g__Alcanivorax; s__Alcanivorax venustensis
OTU380	2	48	0	0	1	0	1	2	d__Bacteria; p__Firmicutes; c__Clostridia; o__Clostridiales; f__Lachnospiraceae
OTU381	1	0	0	0	3	0	159	0	d__Bacteria; p__Bacteroidetes; c__Flavobacteriia; o__Flavobacteriales; f__Flavobacteriaceae; g__Flavobacterium
OTU382	4	3	10	134	0	1	1	1	d__Bacteria; p__Proteobacteria; c__Betaproteobacteria; o__Burkholderiales; f__Comamonadaceae; g__Aquabacterium
OTU383	0	6	3	0	0	0	0	0	d__Bacteria; p__Bacteroidetes; c__Bacteroidia; o__Bacteroidales; f__Prevotellaceae
OTU384	0	0	0	0	0	0	0	0	d__Bacteria; p__Spirochaetae; c__Spirochaetes; o__Spirochaetales; f__Spirochaetaceae; g__Treponema 2; s__uncultured bacterium
OTU385	0	0	0	0	0	0	0	0	d__Bacteria; p__Bacteroidetes; c__Flavobacteriia; o__Flavobacteriales; f__Flavobacteriaceae; g__Flavobacterium; s__uncultured Bacteroidetes bacterium
OTU386	4	43	4	0	0	0	1	11	d__Bacteria; p__Firmicutes; c__Clostridia; o__Clostridiales; f__Ruminococcaceae; g__Ruminococcaceae UCG-005; s__uncultured bacterium
OTU387	0	0	0	0	0	0	0	0	d__Bacteria; p__Firmicutes; c__Clostridia; o__Clostridiales; f__Ruminococcaceae; g__Ruminiclostridium 5
OTU388	0	4	0	0	0	0	0	0	d__Bacteria; p__Spirochaetae; c__Spirochaetes; o__Spirochaetales; f__Spirochaetaceae; g__Treponema 2; s__Treponema berlinense
OTU389	0	0	0	0	0	0	0	0	d__Bacteria; p__Actinobacteria; c__Actinobacteria; o__Micrococcales; f__Micrococcaceae; g__Rothia; s__uncultured organism
OTU390	0	1	0	0	0	0	0	5	d__Bacteria; p__Bacteroidetes; c__Sphingobacteriia; o__Sphingobacteriales; f__Sphingobacteriaceae; g__Sphingobacterium; s__uncultured bacterium
OTU391	0	0	0	1	0	0	0	0	d__Bacteria; p__Actinobacteria; c__Actinobacteria; o__Pseudonocardiales; f__Pseudonocardiaceae; g__Pseudonocardia; s__Pseudonocardia carboxydivorans
OTU392	229	538	169	42	25	8	22	877	d__Bacteria; p__Firmicutes; c__Bacilli; o__Lactobacillales; f__Carnobacteriaceae; g__Carnobacterium; s__Carnobacterium maltaromaticum
OTU393	0	0	0	0	0	0	0	0	d__Bacteria; p__Acidobacteria; c__Acidobacteria; o__Subgroup 3; f__Unknown Family; g__Bryobacter
OTU394	15	23	13	0	1	1	1	16	d__Bacteria; p__Firmicutes; c__Bacilli; o__Bacillales; f__Paenibacillaceae; g__Paenibacillus
OTU395	14	28	8	8	205	12	327	272	d__Bacteria; p__Proteobacteria; c__Alphaproteobacteria; o__Rhodobacterales; f__Rhodobacteraceae; g__Paracocccus; s__uncultured bacterium
OTU396	0	1	1	0	0	0	0	1	d__Bacteria; p__Bacteroidetes; c__Bacteroidia; o__Bacteroidales; f__Prevotellaceae; g__Prevotellaceae NK3B31 group; s__uncultured bacterium
OTU397	0	0	0	1	0	0	0	2	d__Bacteria; p__Proteobacteria; c__Gammaproteobacteria; o__Pseudomonadales; f__Moraxellaceae; g__Acinetobacter
OTU398	0	4	0	0	0	0	0	2	d__Bacteria; p__Firmicutes; c__Negativicutes; o__Selenomonadales; f__Veillonellaceae; g__Anaerovibrio; s__uncultured bacterium
OTU399	0	0	0	0	0	0	11	0	d__Bacteria; p__Bacteroidetes; c__Sphingobacteriia; o__Sphingobacteriales; f__Sphingobacteriaceae; g__Sphingobacterium; s__Sphingobacterium mizutaii
OTU400	30	67	15	0	1	3	4	27	d__Bacteria; p__Firmicutes; c__Bacilli; o__Bacillales; f__Bacillaceae; g__Bacillus; s__Bacillus axarquiensis
OTU401	0	0	0	0	1	0	4	6	d__Bacteria; p__Actinobacteria; c__Actinobacteria; o__Micrococcales; f__Dermabacteraceae; g__Brachybacterium
OTU402	0	3	0	0	1	0	0	1	d__Bacteria; p__Firmicutes; c__Bacilli; o__Lactobacillales; f__Aerococcaceae; g__Facklamia; s__uncultured bacterium
OTU403	0	4	0	0	0	0	0	2	d__Bacteria; p__Tenericutes; c__Mollicutes; o__Mollicutes RF9; f__norank; g__norank; s__uncultured bacterium
OTU404	1	7	1	0	0	0	1	0	d__Bacteria; p__Firmicutes; c__Clostridia; o__Clostridiales; f__Ruminococcaceae; g__Ruminiclostridium 5; s__bacterium mpn-isolate group 25
OTU405	0	0	0	0	0	0	0	0	d__Bacteria; p__Proteobacteria; c__Alphaproteobacteria; o__Rhodospirillales; f__Acetobacteraceae; g__Asaia; s__Asaia bogorensis
OTU406	0	0	0	0	0	0	43	0	d__Bacteria; p__Bacteroidetes; c__Sphingobacteriia; o__Sphingobacteriales; f__Saprospiraceae; g__uncultured; s__uncultured bacterium MK04
OTU407	0	0	0	0	0	0	0	0	d__Bacteria; p__Gemmatimonadetes; c__Gemmatimonadetes; o__Gemmatimonadales; f__Gemmatimonadaceae; g__uncultured
OTU408	0	9	0	0	0	0	0	3	d__Bacteria; p__Firmicutes; c__Clostridia; o__Clostridiales; f__Ruminococcaceae; g__Ruminococcaceae UCG-002; s__uncultured rumen bacterium
OTU409	0	0	0	0	0	0	0	0	d__Bacteria; p__Bacteroidetes; c__Sphingobacteriia; o__Sphingobacteriales; f__Chitinophagaceae; g__Flavisolibacter
OTU410	4	16	3	0	0	0	0	1	d__Bacteria; p__Firmicutes; c__Clostridia; o__Clostridiales; f__Family XIII; g__Family XIII AD3011 group
OTU411	0	5	0	0	0	0	0	3	d__Bacteria; p__Firmicutes; c__Clostridia; o__Clostridiales; f__Christensenellaceae; g__Christensenellaceae R-7 group; s__uncultured organism
OTU412	0	0	0	0	0	0	0	0	d__Bacteria; p__Acidobacteria; c__Acidobacteria; o__Subgroup 3; f__Unknown Family; g__Candidatus Solibacter; s__uncultured bacterium
OTU413	0	3	0	0	0	0	0	3	d__Bacteria; p__Firmicutes; c__Bacilli; o__Lactobacillales; f__Lactobacillaceae; g__Lactobacillus; s__Lactobacillus ruminis
OTU414	0	0	0	0	6	6	0	0	d__Bacteria; p__Firmicutes; c__Clostridia; o__Clostridiales; f__Clostridiaceae 1; g__Clostridium sensu stricto 11
OTU415	0	1	0	4	6	0	45	31	d__Bacteria; p__Proteobacteria; c__Alphaproteobacteria; o__Rhizobiales; f__Hyphomicrobiaceae; g__Devosia
OTU416	3	38	2	0	0	0	0	8	d__Bacteria; p__Firmicutes; c__Clostridia; o__Clostridiales; f__Christensenellaceae; g__Christensenellaceae R-7 group
OTU417	0	0	0	0	0	0	0	0	d__Bacteria; p__Cyanobacteria; c__Cyanobacteria; o__norank; f__norank; g__norank; s__uncultured Pelobacteraceae bacterium
OTU418	0	30	4	1	0	1	0	8	d__Bacteria; p__Firmicutes; c__Clostridia; o__Clostridiales; f__Ruminococcaceae; g__Ruminococcaceae UCG-014
OTU419	1	0	0	0	0	0	1	0	d__Bacteria
OTU420	0	0	0	2	0	0	0	0	d__Bacteria; p__Proteobacteria; c__Betaproteobacteria; o__Neisseriales; f__Neisseriaceae; g__Eikenella; s__uncultured bacterium
OTU421	3	6	1	0	0	0	0	6	d__Bacteria; p__Firmicutes; c__Erysipelotrichia; o__Erysipelotrichales; f__Erysipelotrichaceae; g__Turicibacter; s__uncultured bacterium
OTU422	0	0	0	0	0	0	292	0	d__Bacteria; p__Proteobacteria; c__Gammaproteobacteria; o__Enterobacteriales; f__Enterobacteriaceae; g__Proteus; s__Proteus vulgaris
OTU423	0	0	0	0	0	0	4	14	d__Bacteria; p__Actinobacteria; c__Actinobacteria; o__Acidimicrobiales; f__Acidimicrobiales Incertae Sedis; g__Candidatus Microthrix; s__uncultured bacterium
OTU424	2	7	160	6	8	1	914	16	d__Bacteria; p__Proteobacteria; c__Gammaproteobacteria; o__Xanthomonadales; f__Xanthomonadaceae; g__Stenotrophomonas
OTU425	0	0	0	0	2	0	0	0	d__Bacteria; p__Bacteroidetes; c__Flavobacteriia; o__Flavobacteriales; f__Flavobacteriaceae; g__Flavobacterium
OTU426	63	11	2	38	79	6	4307	12	d__Bacteria; p__Bacteroidetes; c__Flavobacteriia; o__Flavobacteriales; f__Flavobacteriaceae; g__Empedobacter
OTU427	0	0	0	0	0	0	0	0	d__Bacteria; p__Bacteroidetes; c__Sphingobacteriia; o__Sphingobacteriales; f__Chitinophagaceae; g__Flavisolibacter
OTU428	0	0	0	0	0	0	0	0	d__Bacteria; p__Chloroflexi; c__Anaerolineae; o__Anaerolineales; f__Anaerolineaceae; g__uncultured
OTU429	0	4	2	0	0	0	0	7	d__Bacteria; p__Firmicutes; c__Clostridia; o__Clostridiales; f__Lachnospiraceae; g__Syntrophococcus; s__uncultured bacterium
OTU430	0	0	0	0	0	0	1	0	d__Bacteria; p__Saccharibacteria; c__norank; o__norank; f__norank; g__norank
OTU431	0	2	0	1	9	6	2	7	d__Bacteria; p__Proteobacteria; c__Alphaproteobacteria; o__Rhizobiales; f__Aurantimonadaceae; g__Aureimonas; s__Aureimonas phyllosphaerae
OTU432	179	506	145	0	14	7	12	321	d__Bacteria; p__Firmicutes; c__Bacilli; o__Bacillales; f__Bacillaceae; g__Bacillus
OTU433	0	0	0	0	1	1	0	1	d__Bacteria; p__Proteobacteria; c__Alphaproteobacteria; o__Rhizobiales; f__Methylobacteriaceae; g__Methylobacterium; s__Methylobacterium adhaesivum
OTU434	0	2	1	0	0	0	0	19	d__Bacteria; p__Firmicutes; c__Clostridia; o__Clostridiales; f__Lachnospiraceae; g__Shuttleworthia; s__uncultured bacterium
OTU435	0	2	1	34	10	0	16	4	d__Bacteria; p__Proteobacteria; c__Betaproteobacteria; o__Burkholderiales; f__Alcaligenaceae; g__Achromobacter
OTU436	0	0	0	0	0	0	0	0	d__Bacteria; p__Proteobacteria; c__Alphaproteobacteria; o__Rhodospirillales
OTU437	0	0	0	9	0	0	9	0	d__Bacteria; p__Proteobacteria; c__Betaproteobacteria; o__Burkholderiales; f__Comamonadaceae; g__Hydrogenophaga
OTU438	0	2	1	0	0	0	2	7	d__Bacteria; p__Actinobacteria; c__Actinobacteria; o__Corynebacteriales; f__Corynebacteriaceae; g__Corynebacterium 1
OTU439	0	0	0	0	0	0	7	0	d__Bacteria; p__Spirochaetae; c__Spirochaetes; o__Spirochaetales; f__Spirochaetaceae; g__Borrelia
OTU440	1	10	221	0	0	3	23	32	d__Bacteria; p__Firmicutes; c__Bacilli; o__Bacillales; f__Staphylococcaceae; g__Staphylococcus; s__Staphylococcus sciuri
OTU441	10	31	4	0	0	0	1	5	d__Bacteria; p__Firmicutes; c__Clostridia; o__Clostridiales; f__Ruminococcaceae; g__Ruminococcaceae UCG-005
OTU442	0	0	2	0	0	0	0	0	d__Bacteria; p__Firmicutes; c__Clostridia; o__Clostridiales; f__Christensenellaceae; g__Christensenellaceae R-7 group; s__uncultured bacterium
OTU443	5	11	6	0	0	0	2	9	d__Bacteria; p__Firmicutes; c__Bacilli; o__Bacillales; f__Bacillaceae; g__Bacillus; s__Bacillus cohnii
OTU444	1	0	0	0	0	0	10	1	d__Bacteria; p__Bacteroidetes; c__Sphingobacteriia; o__Sphingobacteriales; f__Chitinophagaceae; g__Taibaiella; s__uncultured bacterium
OTU445	0	3	0	0	0	0	0	1	d__Bacteria; p__Saccharibacteria; c__norank; o__norank; f__norank; g__norank; s__uncultured bacterium
OTU446	0	0	0	0	2	1	0	0	d__Bacteria; p__Bacteroidetes; c__Sphingobacteriia; o__Sphingobacteriales; f__Sphingobacteriaceae; g__Nubsella; s__uncultured bacterium
OTU447	1	3	0	0	0	0	0	5	d__Bacteria; p__Firmicutes; c__Clostridia; o__Clostridiales; f__Ruminococcaceae; g__Ruminococcaceae UCG-008; s__uncultured bacterium
OTU448	0	0	0	46	0	0	0	0	d__Bacteria; p__Firmicutes; c__Bacilli; o__Lactobacillales
OTU449	0	0	0	0	0	0	14	0	d__Bacteria; p__Acidobacteria; c__Acidobacteria; o__Subgroup 4; f__Unknown Family; g__Blastocatella
OTU450	3	5	0	0	0	0	0	3	d__Bacteria; p__Bacteroidetes; c__Bacteroidia; o__Bacteroidales; f__Bacteroidaceae; g__Bacteroides
OTU451	172	8	0	10	880	42	894	50	d__Bacteria; p__Actinobacteria; c__Actinobacteria; o__Corynebacteriales; f__Tsukamurellaceae; g__Tsukamurella; s__Tsukamurella tyrosinosolvens
OTU452	2	0	0	0	0	0	91	0	d__Bacteria; p__Proteobacteria; c__Betaproteobacteria; o__Burkholderiales; f__Comamonadaceae; g__Lampropedia; s__Lampropedia hyalina
OTU453	0	0	0	0	2	4	1	0	d__Bacteria; p__Proteobacteria; c__Gammaproteobacteria; o__Legionellales; f__Legionellaceae; g__Legionella
OTU454	91	14	0	312	0	1	20	5	d__Bacteria; p__Proteobacteria; c__Gammaproteobacteria; o__Aeromonadales; f__Aeromonadaceae; g__Aeromonas; s__Aeromonas caviae
OTU455	0	0	0	0	0	0	0	0	d__Bacteria; p__Bacteroidetes; c__Sphingobacteriia; o__Sphingobacteriales; f__Sphingobacteriaceae; g__Pedobacter
OTU456	40	105	33	4	5	1	6	65	d__Bacteria; p__Proteobacteria; c__Gammaproteobacteria; o__Pseudomonadales; f__Pseudomonadaceae; g__Pseudomonas; s__Pseudomonas gessardii
OTU457	0	0	0	0	0	0	1	11	d__Bacteria; p__Verrucomicrobia; c__Spartobacteria; o__Chthoniobacterales; f__LD29; g__norank
OTU458	0	19	2	4	0	0	1	29	d__Bacteria; p__Firmicutes; c__Clostridia; o__Clostridiales; f__Ruminococcaceae; g__Faecalibacterium; s__uncultured bacterium
OTU459	0	0	0	0	0	0	0	17	d__Bacteria; p__Proteobacteria; c__Alphaproteobacteria; o__Rhizobiales; f__Beijerinckiaceae; g__Chelatococcus; s__bacterium MPA 1113
OTU460	0	0	19931	2351	8	1	547	1	d__Bacteria; p__Proteobacteria; c__Gammaproteobacteria; o__Enterobacteriales; f__Enterobacteriaceae; g__Providencia; s__Providencia rettgeri
OTU461	21	62	14	7	1604	34	360	241	d__Bacteria; p__Actinobacteria; c__Actinobacteria; o__Micrococcales; f__Micrococcaceae; g__Arthrobacter; s__Arthrobacter woluwensis
OTU462	0	0	0	0	0	0	1	2	d__Bacteria; p__Proteobacteria; c__Gammaproteobacteria; o__Xanthomonadales; f__Xanthomonadaceae; g__Arenimonas; s__uncultured bacterium
OTU463	1	1	0	0	0	0	0	0	d__Bacteria; p__Proteobacteria; c__Gammaproteobacteria; o__Pseudomonadales; f__Pseudomonadaceae; g__uncultured; s__Spraguea lophii
OTU464	0	0	0	51	0	0	0	0	d__Bacteria; p__Bacteroidetes; c__Bacteroidia; o__Bacteroidales; f__Prevotellaceae; g__Alloprevotella; s__uncultured Bacteroidetes bacterium
OTU465	0	0	0	11	1	0	20	0	d__Bacteria; p__Bacteroidetes; c__Bacteroidia; o__Bacteroidales; f__Porphyromonadaceae; g__Dysgonomonas
OTU466	0	0	0	0	1	0	2	0	d__Bacteria; p__Proteobacteria; c__Gammaproteobacteria; o__Xanthomonadales; f__Xanthomonadaceae; g__Luteimonas
OTU467	3	13	0	24	368	91	47	622	d__Bacteria; p__Saccharibacteria; c__norank; o__norank; f__norank; g__norank; s__uncultured bacterium
OTU468	1	11	2	0	0	0	0	5	d__Bacteria; p__Firmicutes; c__Bacilli; o__Bacillales; f__Paenibacillaceae; g__Brevibacillus; s__Brevibacillus laterosporus
OTU469	0	0	0	0	0	0	0	0	d__Bacteria; p__Firmicutes; c__Clostridia; o__Clostridiales; f__Ruminococcaceae; g__Ruminococcaceae UCG-010
OTU470	2	10	3	17	279	3	152	9	d__Bacteria; p__Proteobacteria; c__Betaproteobacteria; o__Burkholderiales; f__Comamonadaceae; g__Comamonas; s__Comamonas koreensis
OTU471	0	0	0	11	0	0	15	4	d__Bacteria; p__Bacteroidetes; c__Sphingobacteriia; o__Sphingobacteriales; f__Sphingobacteriaceae; g__Sphingobacterium; s__Sphingobacterium psychroaquaticum
OTU472	0	0	0	0	0	0	0	1	d__Bacteria; p__Firmicutes; c__Clostridia; o__Clostridiales; f__Lachnospiraceae; g__Marvinbryantia
OTU473	0	0	0	0	0	0	3	0	d__Bacteria; p__Bacteroidetes; c__Flavobacteriia; o__Flavobacteriales; f__NS9 marine group; g__norank; s__uncultured bacterium
OTU474	0	0	0	3	0	0	0	0	d__Bacteria; p__Actinobacteria; c__Actinobacteria; o__Corynebacteriales; f__Corynebacteriaceae; g__Corynebacterium 1; s__Corynebacterium suicordis
OTU475	0	0	0	0	0	0	0	0	d__Bacteria; p__Acidobacteria; c__Acidobacteria; o__Subgroup 7; f__norank; g__norank; s__uncultured Acidobacteria bacterium
OTU476	0	0	0	0	0	0	2	0	d__Bacteria; p__Bacteroidetes; c__Sphingobacteriia; o__Sphingobacteriales; f__Sphingobacteriaceae
OTU477	0	0	0	0	3	3	1	1	d__Bacteria; p__Proteobacteria; c__Alphaproteobacteria; o__Rhizobiales; f__Methylobacteriaceae; g__Methylobacterium; s__Methylobacterium aquaticum
OTU478	0	0	0	0	0	0	0	8	d__Bacteria; p__Bacteroidetes; c__Flavobacteriia; o__Flavobacteriales; f__Flavobacteriaceae; g__Flavobacterium; s__uncultured bacterium
OTU479	3	12	3	0	0	1	0	7	d__Bacteria; p__Bacteroidetes; c__Bacteroidia; o__Bacteroidales; f__Porphyromonadaceae; g__Parabacteroides; s__Porphyromonadaceae bacterium DJF_B175
OTU480	0	0	0	0	0	0	0	0	d__Bacteria; p__Bacteroidetes; c__Bacteroidia; o__Bacteroidales; f__Rikenellaceae; g__dgA-11 gut group; s__uncultured Bacteroidales bacterium
OTU481	0	0	0	14	3	2	0	0	d__Bacteria; p__Proteobacteria; c__Alphaproteobacteria; o__Rhodospirillales; f__Rhodospirillaceae; g__Azospirillum; s__Azospirillum brasilense
OTU482	0	0	0	1	1	0	0	1	d__Bacteria; p__Proteobacteria; c__Alphaproteobacteria; o__Sphingomonadales; f__Sphingomonadaceae; g__Novosphingobium; s__Novosphingobium subterraneum
OTU483	0	0	0	0	1	5	0	0	d__Bacteria; p__Verrucomicrobia; c__Spartobacteria; o__Chthoniobacterales; f__FukuN18 freshwater group; g__norank; s__uncultured bacterium
OTU484	0	0	0	0	0	0	0	0	d__Bacteria; p__Firmicutes; c__Clostridia; o__Clostridiales; f__Lachnospiraceae; g__norank; s__uncultured organism
OTU485	3	33	2	7	0	0	2	19	d__Bacteria; p__Firmicutes; c__Clostridia; o__Clostridiales; f__Lachnospiraceae; g__Pseudobutyrivibrio; s__uncultured organism
OTU486	1	19	3	0	0	0	0	33	d__Bacteria; p__Firmicutes; c__Erysipelotrichia; o__Erysipelotrichales; f__Erysipelotrichaceae; g__Erysipelotrichaceae UCG-001; s__uncultured rumen bacterium
OTU487	46060	706	619	3471	46542	2741	40780	3409	d__Bacteria; p__Proteobacteria; c__Gammaproteobacteria; o__Enterobacteriales; f__Enterobacteriaceae; g__Citrobacter; s__Citrobacter freundii
OTU488	1	18	2	0	0	0	0	4	d__Bacteria; p__Firmicutes; c__Clostridia; o__Clostridiales; f__Lachnospiraceae; g__Lachnospira
OTU489	0	1	2	0	0	0	0	2	d__Bacteria; p__Firmicutes; c__Clostridia; o__Clostridiales; f__Lachnospiraceae; g__Lachnospiraceae FCS020 group
OTU490	2	0	2	4	0	0	2	2	d__Bacteria; p__Proteobacteria; c__Betaproteobacteria; o__Burkholderiales; f__Alcaligenaceae; g__Alcaligenes; s__Alcaligenes faecalis
OTU491	7	22	4	0	2	1	0	20	d__Bacteria; p__Firmicutes; c__Bacilli; o__Bacillales; f__Paenibacillaceae; g__Paenibacillus
OTU492	0	0	0	0	0	0	0	3	d__Bacteria; p__Firmicutes; c__Clostridia; o__Clostridiales; f__Ruminococcaceae; g__Ruminococcaceae NK4A214 group; s__Lachnospiraceae bacterium 19gly4
OTU493	0	0	0	0	0	0	0	3	d__Bacteria; p__Planctomycetes; c__Planctomycetacia; o__Planctomycetales; f__Planctomycetaceae; g__Pirellula; s__uncultured bacterium
OTU494	1	1	0	7	2	0	97	11	d__Bacteria; p__Proteobacteria; c__Alphaproteobacteria; o__Rhodobacterales; f__Rhodobacteraceae; g__Rhodobacter; s__uncultured bacterium
OTU495	0	0	0	0	0	0	0	0	d__Bacteria; p__Acidobacteria; c__Acidobacteria; o__Subgroup 7; f__norank; g__norank; s__uncultured Acidobacteria bacterium
OTU496	1	0	0	16	0	0	0	1	d__Bacteria; p__Fusobacteria; c__Fusobacteriia; o__Fusobacteriales; f__Fusobacteriaceae; g__Fusobacterium; s__uncultured bacterium
OTU497	1	2	0	0	0	0	0	2	d__Bacteria; p__Tenericutes; c__Mollicutes; o__Anaeroplasmatales; f__Anaeroplasmataceae; g__Anaeroplasma; s__uncultured rumen bacterium
OTU498	0	0	0	2	0	0	0	5	d__Bacteria; p__Bacteroidetes; c__Sphingobacteriia; o__Sphingobacteriales
OTU499	5	2	0	1	0	0	0	0	d__Bacteria; p__Bacteroidetes; c__Bacteroidia; o__Bacteroidales; f__Bacteroidaceae; g__Bacteroides; s__Bacteroides nordii
OTU500	1	0	0	0	0	0	0	5	d__Bacteria; p__Proteobacteria; c__Alphaproteobacteria; o__Rhodospirillales; f__Acetobacteraceae; g__Roseomonas
OTU501	0	0	0	0	0	0	0	0	d__Bacteria; p__Saccharibacteria; c__norank; o__norank; f__norank; g__norank; s__uncultured bacterium
OTU502	0	3	0	0	0	0	0	1	d__Bacteria; p__Bacteroidetes; c__Bacteroidia; o__Bacteroidales; f__Prevotellaceae; g__Prevotella 1
OTU503	0	4	0	0	0	0	0	2	d__Bacteria; p__Firmicutes; c__Bacilli; o__Lactobacillales; f__Lactobacillaceae; g__Lactobacillus; s__Lactobacillus casei
OTU504	1	0	0	12	1	0	4	5	d__Bacteria; p__Bacteroidetes; c__Sphingobacteriia; o__Sphingobacteriales; f__Chitinophagaceae; g__Chitinophaga
OTU505	24	2	2	0	6	0	14	1	d__Bacteria; p__Proteobacteria; c__Gammaproteobacteria; o__Pseudomonadales; f__Moraxellaceae; g__Acinetobacter; s__Pseudomonas aeruginosa
OTU506	0	0	0	0	1	0	13	0	d__Bacteria; p__Bacteroidetes; c__Flavobacteriia; o__Flavobacteriales; f__Flavobacteriaceae; g__Chryseobacterium
OTU507	1	6	1	0	0	0	0	15	d__Bacteria; p__Bacteroidetes; c__Bacteroidia; o__Bacteroidales; f__Prevotellaceae; g__Alloprevotella; s__uncultured bacterium
OTU508	1	1	0	0	0	0	1	0	d__Bacteria; p__Proteobacteria; c__Alphaproteobacteria; o__Rhodobacterales; f__Rhodobacteraceae
OTU509	0	0	0	0	0	0	39	0	d__Bacteria; p__Bacteroidetes; c__Sphingobacteriia; o__Sphingobacteriales; f__Sphingobacteriaceae; g__Sphingobacterium; s__uncultured bacterium
OTU510	0	0	0	0	2	0	0	3	d__Bacteria; p__Proteobacteria; c__Deltaproteobacteria; o__Bdellovibrionales; f__Bdellovibrionaceae; g__Bdellovibrio
OTU511	8	323	18	0	0	0	3	101	d__Bacteria; p__Firmicutes; c__Clostridia; o__Clostridiales; f__Ruminococcaceae; g__Subdoligranulum; s__uncultured bacterium
OTU512	0	0	0	5	3	3	19	25	d__Bacteria; p__Actinobacteria; c__Actinobacteria; o__Micrococcales; f__Microbacteriaceae
OTU513	6	3	0	0	1	0	610	8	d__Bacteria; p__Bacteroidetes; c__Cytophagia; o__Cytophagales; f__Cytophagaceae; g__Leadbetterella
OTU514	0	0	0	0	10	1	2	3	d__Bacteria; p__Proteobacteria; c__Betaproteobacteria; o__Burkholderiales; f__Oxalobacteraceae; g__Herminiimonas; s__uncultured bacterium
OTU515	257	62	0	34	35	1	449	167	d__Bacteria; p__Proteobacteria; c__Alphaproteobacteria; o__Rhodobacterales; f__Rhodobacteraceae
OTU516	0	0	0	0	0	0	0	0	d__Bacteria; p__Bacteroidetes; c__Bacteroidia; o__Bacteroidales; f__Prevotellaceae; g__Prevotellaceae NK3B31 group; s__human gut metagenome
OTU517	0	0	0	6	0	0	0	1	d__Bacteria; p__Proteobacteria; c__Alphaproteobacteria; o__Caulobacterales; f__Caulobacteraceae
OTU518	1	1	0	0	3369	124	6954	0	d__Bacteria; p__Proteobacteria; c__Betaproteobacteria; o__Neisseriales; f__Neisseriaceae; g__Vitreoscilla; s__Neisseria sp. Z_S_TSA 2
OTU519	0	0	0	0	0	0	1	0	d__Bacteria; p__Verrucomicrobia; c__Spartobacteria; o__Chthoniobacterales; f__LD29; g__norank; s__uncultured bacterium
OTU520	5	1	0	1	0	0	25	555	d__Bacteria; p__Saccharibacteria; c__norank; o__norank; f__norank; g__norank; s__uncultured bacterium
OTU521	0	0	0	1	2	0	0	0	d__Bacteria; p__Bacteroidetes; c__Cytophagia; o__Cytophagales; f__Cytophagaceae; g__Dyadobacter; s__uncultured bacterium
OTU522	1	4	0	0	0	0	0	3	d__Bacteria; p__Firmicutes; c__Bacilli; o__Lactobacillales; f__Leuconostocaceae; g__Weissella; s__Weissella paramesenteroides
OTU523	0	2	2	3	0	0	0	0	d__Bacteria; p__Bacteroidetes; c__Bacteroidia; o__Bacteroidales; f__Bacteroidaceae; g__Bacteroides; s__Bacteroides vulgatus ATCC 8482
OTU524	11741	27838	8027	1	1132	667	1194	18716	d__Bacteria; p__Firmicutes; c__Bacilli; o__Bacillales; f__Bacillaceae; g__Bacillus; s__Bacillus anthracis
OTU525	2	2	0	0	0	0	0	0	d__Bacteria; p__Bacteroidetes; c__Bacteroidia; o__Bacteroidales; f__Rikenellaceae; g__Rikenellaceae RC9 gut group; s__uncultured bacterium
OTU526	0	2	0	0	0	0	1	0	d__Bacteria; p__Actinobacteria; c__Actinobacteria; o__Propionibacteriales; f__Nocardioidaceae; g__Nocardioides; s__Nocardioides kribbensis
OTU527	0	0	0	4	0	0	0	0	d__Bacteria; p__Actinobacteria; c__Actinobacteria; o__Coriobacteriales; f__Coriobacteriaceae; g__Slackia
OTU528	0	1	0	0	2	9	1	0	d__Bacteria; p__Proteobacteria; c__Alphaproteobacteria; o__Rhizobiales; f__Xanthobacteraceae; g__Pseudoxanthobacter
OTU529	6	15	4	0	3	0	1	5	d__Bacteria; p__Bacteroidetes; c__Flavobacteriia; o__Flavobacteriales; f__Flavobacteriaceae; g__Myroides; s__Myroides profundi
OTU530	0	5	0	0	0	0	0	4	d__Bacteria; p__Firmicutes; c__Negativicutes; o__Selenomonadales; f__Veillonellaceae; g__Megasphaera
OTU531	0	2	0	0	0	0	1	0	d__Bacteria; p__Tenericutes; c__Mollicutes; o__Mollicutes RF9; f__norank; g__norank; s__uncultured organism
OTU532	0	0	0	0	0	0	4	0	d__Bacteria; p__Bacteroidetes; c__Flavobacteriia; o__Flavobacteriales; f__NS9 marine group; g__norank; s__uncultured bacterium
OTU533	0	4	0	0	0	0	0	0	d__Bacteria; p__Firmicutes; c__Clostridia; o__Clostridiales; f__Ruminococcaceae; g__Faecalibacterium
OTU534	0	0	0	0	0	0	44	0	d__Bacteria; p__Bacteroidetes; c__Sphingobacteriia; o__Sphingobacteriales; f__Chitinophagaceae; g__Filimonas
OTU535	2	11	0	0	0	0	0	2	d__Bacteria; p__Firmicutes; c__Clostridia; o__Clostridiales; f__Ruminococcaceae; g__Ruminococcaceae UCG-009; s__uncultured bacterium
OTU536	0	0	0	0	0	0	0	0	d__Bacteria; p__Bacteroidetes; c__Flavobacteriia; o__Flavobacteriales; f__Flavobacteriaceae; g__Flavobacterium; s__Flavobacterium hercynium
OTU537	0	1	0	0	0	0	0	1	d__Bacteria; p__Bacteroidetes; c__Bacteroidia; o__Bacteroidales; f__Prevotellaceae; g__Prevotella 7; s__uncultured bacterium
OTU538	1	0	0	0	0	0	109	0	d__Bacteria; p__Bacteroidetes; c__Cytophagia; o__Cytophagales; f__Cytophagaceae; g__Dyadobacter
OTU539	4	0	3	4	15	0	328	5	d__Bacteria; p__Proteobacteria; c__Gammaproteobacteria; o__Xanthomonadales; f__Xanthomonadaceae; g__Stenotrophomonas
OTU540	3658	5365	2986	42602	547	320	416	5887	d__Bacteria; p__Proteobacteria; c__Gammaproteobacteria; o__Oceanospirillales; f__Halomonadaceae; g__Halomonas; s__Halomonas stevensii
OTU541	0	1	0	1	66	4	10	242	d__Bacteria; p__Saccharibacteria; c__norank; o__norank; f__norank; g__norank
OTU542	0	0	0	0	0	0	2	0	d__Bacteria; p__Bacteroidetes; c__Sphingobacteriia; o__Sphingobacteriales; f__Sphingobacteriaceae
OTU543	0	0	0	0	0	0	0	0	d__Bacteria; p__Proteobacteria; c__Gammaproteobacteria; o__Xanthomonadales; f__Xanthomonadaceae; g__Lysobacter; s__Lysobacter gummosus
OTU544	1	8	2	11	0	0	0	11	d__Bacteria; p__Bacteroidetes; c__Bacteroidia; o__Bacteroidales; f__Prevotellaceae; g__Prevotella 9; s__uncultured bacterium
OTU545	0	1	0	1	6	0	0	2	d__Bacteria; p__Firmicutes; c__Clostridia; o__Clostridiales; f__Clostridiaceae 1; g__Clostridium sensu stricto 1
OTU546	0	0	0	0	0	0	0	0	d__Bacteria; p__Actinobacteria; c__Actinobacteria; o__Propionibacteriales; f__Nocardioidaceae; g__Nocardioides
OTU547	3	5	1	11	10	0	3	2	d__Bacteria; p__Proteobacteria; c__Alphaproteobacteria; o__Caulobacterales; f__Caulobacteraceae; g__Brevundimonas; s__Brevundimonas terrae
OTU548	6	1	4	3	48	18	4	9	d__Bacteria; p__Proteobacteria; c__Gammaproteobacteria; o__Pseudomonadales; f__Pseudomonadaceae; g__Pseudomonas
OTU549	0	0	2	0	0	0	0	5	d__Bacteria; p__Actinobacteria; c__Actinobacteria; o__Bifidobacteriales; f__Bifidobacteriaceae; g__Bifidobacterium; s__Bifidobacterium minimum
OTU550	1	3	1	0	0	0	0	1	d__Bacteria; p__Firmicutes; c__Clostridia; o__Clostridiales; f__Clostridiaceae 1; g__Clostridium sensu stricto 1; s__Clostridium perfringens NCTC 8239
OTU551	0	0	0	0	0	0	0	1	d__Bacteria; p__Firmicutes; c__Clostridia; o__Clostridiales; f__Lachnospiraceae; g__Howardella
OTU552	12	41	5	0	1	0	2	25	d__Bacteria; p__Deinococcus-Thermus; c__Deinococci; o__Deinococcales; f__Deinococcaceae; g__Deinococcus; s__Deinococcus sp. HJ-30-11
OTU553	0	2	0	0	1	0	6	0	d__Bacteria; p__Bacteroidetes; c__Flavobacteriia; o__Flavobacteriales; f__Flavobacteriaceae; g__Chryseobacterium; s__Chryseobacterium indoltheticum
OTU554	0	6	0	0	0	0	0	0	d__Bacteria; p__Firmicutes; c__Bacilli; o__Lactobacillales; f__Streptococcaceae; g__Streptococcus; s__Streptococcus ferus
OTU555	0	0	0	13	0	0	0	0	d__Bacteria; p__Firmicutes; c__Negativicutes; o__Selenomonadales; f__Veillonellaceae; g__Dialister
OTU556	6	2	571	144	16	3	47	2	d__Bacteria; p__Proteobacteria; c__Gammaproteobacteria; o__Enterobacteriales; f__Enterobacteriaceae; g__Serratia; s__Serratia marcescens
OTU557	0	0	0	0	0	0	0	0	d__Bacteria; p__Acidobacteria; c__Acidobacteria; o__Acidobacteriales; f__Acidobacteriaceae (Subgroup 1); g__Candidatus Koribacter; s__uncultured bacterium
OTU558	1	1	0	22	246	21	108	333	d__Bacteria; p__Proteobacteria; c__Gammaproteobacteria; o__Enterobacteriales; f__Enterobacteriaceae
OTU559	0	23	2	0	0	0	0	6	d__Bacteria; p__Spirochaetae; c__Spirochaetes; o__Spirochaetales; f__Spirochaetaceae; g__Treponema 2; s__uncultured bacterium
OTU560	1	8	1	0	0	0	0	14	d__Bacteria; p__Firmicutes; c__Bacilli; o__Lactobacillales; f__Lactobacillaceae; g__Lactobacillus; s__Lactobacillus salivarius
OTU561	0	8	0	0	0	0	0	0	d__Bacteria; p__Bacteroidetes; c__Bacteroidia; o__Bacteroidales; f__Prevotellaceae; g__Prevotellaceae NK3B31 group; s__uncultured bacterium
OTU562	0	0	0	0	0	0	25	0	d__Bacteria; p__Bacteroidetes; c__Flavobacteriia; o__Flavobacteriales; f__Flavobacteriaceae; g__Flavobacterium; s__Flavobacterium sp. enrichment culture clone SA_NR2_1
OTU563	0	1	0	0	0	0	0	0	d__Bacteria; p__Firmicutes; c__Clostridia; o__Clostridiales; f__Lachnospiraceae; g__Eisenbergiella
OTU564	0	1	1	0	0	0	0	6	d__Bacteria; p__Firmicutes; c__Erysipelotrichia; o__Erysipelotrichales; f__Erysipelotrichaceae; g__Solobacterium; s__uncultured Bulleidia sp.
OTU565	0	0	0	2	0	0	0	0	d__Bacteria; p__Actinobacteria; c__Actinobacteria; o__Actinomycetales; f__Actinomycetaceae; g__Actinomyces; s__Actinomyces odontolyticus
OTU566	0	0	0	0	0	0	0	2	d__Bacteria; p__Firmicutes; c__Clostridia; o__Clostridiales; f__Ruminococcaceae
OTU567	0	4	0	0	0	0	0	0	d__Bacteria; p__Actinobacteria; c__Actinobacteria; o__Streptomycetales; f__Streptomycetaceae; g__Streptomyces
OTU568	0	0	0	0	0	0	0	0	d__Bacteria; p__Bacteroidetes; c__Bacteroidia; o__Bacteroidales; f__Porphyromonadaceae; g__Parabacteroides

## Sheet: S3_Table
Table S3. Mcrobial community percent at family level (unmerged biological replicates)
OTU ID	JMG1	JMG2	JMG3	RMG1	RMG2	jMG1	jMG2	jMG3	rMG1	rMG2	rMG3	JHG1	JHG2	JHG3	RHG1	RHG2	RHG3	jHG1	jHG2	jHG3	rHG1	rHG2	rHG3
Acetobacteraceae	0.000274055	0.000232065	0	0	0.000127482	0	0	0	4.66494e-05	0.000238981	0	2.55115e-05	0	0	0	0	0	0	0	0	0	5.30166e-05	9.89479e-05
Acholeplasmataceae	0	0	0	0	0	0	0	0	0	0	0	0	0	0	0	0	0	0	0	0	2.51851e-05	0	3.29826e-05
Acidaminococcaceae	0.000672679	3.31521e-05	2.61609e-05	0	0	0	0	0	4.66494e-05	0	0.00019425	0.000229604	0	0	0	7.49906e-05	0	0	0	0	2.51851e-05	0	0
Acidimicrobiales Incertae Sedis	0	0	0	0	0	0	0	0	2.33247e-05	0.000409682	3.2375e-05	0	0	0	0	0	0	0	0	0	0	0	0.00013193
Actinomycetaceae	0	0	0	6.75174e-05	0	0	0	0	0	0	0	0	0	0	0	0	0	0	0	0	0	0	0
Aerococcaceae	2.4914e-05	6.63042e-05	2.61609e-05	0	0	0	0	0	2.33247e-05	0	6.47501e-05	0	3.33344e-05	0	0	0	0	0	2.41715e-05	0	0	0	0
Aeromonadaceae	0	0.000165761	0.000235448	0.0102964	0.0102623	2.6286e-05	2.35816e-05	2.68053e-05	0	0.000136561	3.2375e-05	0.000663299	0.00216674	0	0	0	0	0	0	0	0.000327406	0.00015905	3.29826e-05
Alcaligenaceae	0	0	5.23218e-05	0.000573898	0.00101986	0	0	0	6.99741e-05	0.000341402	3.2375e-05	2.55115e-05	3.33344e-05	0.00259746	0	4.99938e-05	2.77362e-05	6.54986e-05	0.000169201	2.82654e-05	0.000705183	0.0109214	0.00408984
Alcanivoracaceae	0	0	0	3.37587e-05	3.18705e-05	0	0	0	0	0	0	0	3.33344e-05	2.38299e-05	0	0	2.77362e-05	0	0	0	0	0	0
Anaeroplasmataceae	2.4914e-05	0	2.61609e-05	0	0	0	0	0	4.66494e-05	0	0	2.55115e-05	0	0	0	0	0	0	0	0	0	0	0
Anaplasmataceae	0	0	0	0.00789953	0.00589604	0	0	0	0	0	0	0	0.000133338	0	0	0	0	0	0	0	0	0	0
Aurantimonadaceae	4.98281e-05	0	0	3.37587e-05	0	0.000105144	2.35816e-05	2.68053e-05	2.33247e-05	0.000136561	6.47501e-05	0	0	0	0	0	0	0.000130997	0	0.000141327	0	2.65083e-05	3.29826e-05
Bacillaceae	0.179431	0.331322	0.296926	0	3.18705e-05	0.000788581	0.0106589	0.00528065	0.17027	0.121368	0.267839	0.141512	0.151172	0.0457535	0.0811585	0.0338708	0.0954402	0.0093663	0.0134394	0.0086492	0.011157	0.0102057	0.0129952
Bacteria_Unclassified	0	0	0	0	0	0	0	0	0	0	0	0	0	2.38299e-05	0	2.49969e-05	5.54723e-05	0	0	0	0	0	3.29826e-05
Bacteroidaceae	0.000298969	3.31521e-05	7.84827e-05	0.000168793	3.18705e-05	0	0	0	0	0	9.71251e-05	0.000229604	0.000133338	4.76599e-05	0	0.000149981	0	0	0	0	0	0	0
Bacteroidales S24-7 group	0.0010713	9.94563e-05	5.23218e-05	0	0	0	0	0	2.33247e-05	0	0.00045325	0.000153069	0	2.38299e-05	0	2.49969e-05	2.77362e-05	0	0	0	0	0	0
Bacteroidetes_Unclassified	0	0	0	0	0	0	0	0	0	0	0	0	0	0	0	0	0	0	0	0	2.51851e-05	0.000185558	0.000164913
Bacteroidia_Unclassified	2.4914e-05	0	0	0	0	0	0	0	0	0	0	0	0	0	0	0	0	0	0	0	0	0	0
Bdellovibrionaceae	0	0	2.61609e-05	0	3.18705e-05	0	0	0	0	0.000102421	0	0	0	0	0	0	0	6.54986e-05	0	5.65307e-05	2.51851e-05	5.30166e-05	6.59652e-05
Beijerinckiaceae	0	0	7.84827e-05	0	0	0	2.35816e-05	0	0.000233247	0.00112663	0.00045325	0	0	0	0	0	0	6.54986e-05	4.8343e-05	0	0	0.000265083	0.000197896
Bifidobacteriaceae	9.96562e-05	0	0	0	0	0	0	0	2.33247e-05	0	0.0001295	0	0	0	0	4.99938e-05	0	0	0	0	0	0	0
Bradyrhizobiaceae	0	0	2.61609e-05	0.000202552	0.000223093	2.6286e-05	0	8.0416e-05	0.000233247	0.000443822	3.2375e-05	0	0	4.76599e-05	0	0	0	0.000392992	9.66861e-05	0.000621838	0.00010074	0.000185558	0.0007586
Brevibacteriaceae	0	0	0	0	0.000127482	0	0	0	0.000279896	3.41402e-05	0.000161875	0	0	0	2.36821e-05	0	0	0	0	0	0.00010074	0.000106033	0
Brucellaceae	0.000672679	9.94563e-05	0.00143885	0.000202552	0.00117921	0.000946298	0.000259397	0.000643328	0.00737061	0.0265269	0.00229863	0.000663299	0.00373346	0.000667239	0	0	5.54723e-05	0.00556738	0.00227212	0.0185421	0.0142548	0.00866822	0.0349616
Burkholderiaceae	0	0	5.23218e-05	0	0	0	2.35816e-05	5.36107e-05	0	0	0	0	0	0.00021447	0	0	0	0.00435566	0.00200624	0.0049747	0.0010074	0.000742233	0.00481546
Burkholderiales_Unclassified	0	0	0	0	0	0	0	0	0	0	0	0	0	0	0	0	0	0	0	5.65307e-05	0.000579258	0.000556675	0.000791583
Caldilineaceae	0	0	0	0	0	0	0	0	0	0	0	0	0	0	0	0	0	0	0	0	0	0	9.89479e-05
Campylobacteraceae	0	0	0	0.000236311	0.000127482	0	0	0	0	0	0	0	0	0	4.73642e-05	0	0	0	0	0	0	0	0
Carnobacteriaceae	0.00271563	0.00689564	0.00578156	0.000708933	0.00066928	0	0.000165071	2.68053e-05	0.00268234	0.00672562	0.0182919	0.00239808	0.00320011	0.000929368	0.00168143	0.000899888	0.00171964	0.000229245	0.00031423	0.000141327	0.000151111	0.00015905	0.000329826
Caulobacteraceae	7.47421e-05	9.94563e-05	2.61609e-05	0.000168793	0.00066928	0	0	0	0.000466494	0.000716944	0.000550376	0.000102046	3.33344e-05	2.38299e-05	4.73642e-05	2.49969e-05	0	0.000196496	4.8343e-05	0.000113061	0.000176296	2.65083e-05	0.000164913
Chitinophagaceae	0	0	2.61609e-05	0.00027007	0.000350575	0	0	0	4.66494e-05	6.82804e-05	0.000226625	2.55115e-05	0	0.00011915	0	0	0	9.82479e-05	4.8343e-05	0.000339184	0.0025437	0.00161701	0.0024737
Chlamydiaceae	7.47421e-05	0	5.23218e-05	0	0	0	0	0	0	0	9.71251e-05	0	0	0	0	0	0	0	0	0	5.03702e-05	0	0
Christensenellaceae	0.00722507	0.000563586	0.000680183	0	0	0	2.35816e-05	0	0.000303221	0.000136561	0.00139213	0.000918414	0	2.38299e-05	4.73642e-05	0.000574928	0.000110945	0	0	2.82654e-05	7.55553e-05	0	0
Clostridiaceae 1	0.000323883	0.000198913	0.000340092	3.37587e-05	0	0	9.43263e-05	5.36107e-05	4.66494e-05	6.82804e-05	0.000679876	2.55115e-05	3.33344e-05	2.38299e-05	0	7.49906e-05	8.32085e-05	6.54986e-05	0.000193372	0.000113061	0	0	0
Clostridiaceae 2	0.00164433	0.00265217	0.00253761	0	0	2.6286e-05	0.000188653	2.68053e-05	0.00100296	0.000785224	0.00178063	0.00130109	0.00116671	0.000357449	0.000592052	0.000324959	0.000748877	3.27493e-05	0.000145029	8.47961e-05	7.55553e-05	0	9.89479e-05
Comamonadaceae	0.00012457	6.63042e-05	0.000654022	0.00118155	0.0063741	0.000315433	0.000259397	0.000482496	0.00321881	0.00628179	0.003885	0.000229604	0.000866696	0.000977028	0.000402596	0.000149981	5.54723e-05	0.0148354	0.00642962	0.0187965	0.0146829	0.0186088	0.0355882
Coriobacteriaceae	0.000847078	0.000232065	7.84827e-05	0	0.000127482	0	0	0	0.000186598	0	0.000906501	5.1023e-05	0	0	2.36821e-05	4.99938e-05	0	0	0	0	0	0	0
Corynebacteriaceae	4.98281e-05	0	0	3.37587e-05	6.3741e-05	0	0	0	6.99741e-05	3.41402e-05	9.71251e-05	0	0	0	0	2.49969e-05	0	0	0	0	0	5.30166e-05	0
Cryomorphaceae	0	0	0	0.000101276	3.18705e-05	0	0	0	2.33247e-05	3.41402e-05	6.47501e-05	0	0	0	0	0	0	0	0	0	0	0	3.29826e-05
Cyanobacteria_norank	0.000149484	3.31521e-05	2.61609e-05	6.75174e-05	0	0	0	0	4.66494e-05	3.41402e-05	0.000777001	0.000204092	3.33344e-05	0	0	0	5.54723e-05	0	0	0	0	0	0
Cytophagaceae	7.47421e-05	6.63042e-05	0.000235448	0.000202552	0.000191223	0	0	0	0.00100296	0.000853504	0.000712251	2.55115e-05	0.000533351	0.000500429	0	0	0	0	4.8343e-05	0.000452246	0.00493628	0.00935744	0.0148092
Deinococcaceae	0.000448453	0.000663042	0.000130804	0	0	0	0	0	0.000233247	0.000204841	0.00032375	0.000204092	0.000133338	0	7.10463e-05	2.49969e-05	2.77362e-05	0	2.41715e-05	0	5.03702e-05	0	0
Demequinaceae	0	0	0	0	0	0	0	0	0	0.000136561	0	0	0	0	0	0	0	0	0	0	5.03702e-05	7.9525e-05	9.89479e-05
Dermabacteraceae	0	0	0	0	0	0	0	0	6.99741e-05	0	9.71251e-05	0	0	0	0	0	0	3.27493e-05	0	0	5.03702e-05	5.30166e-05	0
EV818SWSAP88	0	0	0	0.00178921	0.000860503	0	0	0	0	0	0	0	0	0	0	0	0	0	0	0	0	0	0
Enterobacteriaceae	0.552868	0.351213	0.173708	0.225002	0.240622	0.169939	0.483116	0.246341	0.040655	0.088662	0.127979	0.649013	0.617754	0.733534	0.796547	0.825672	0.710185	0.668937	0.606028	0.6596	0.55921	0.63339	0.480425
Enterococcaceae	0.0534406	0.102142	0.216717	0.0119843	0.0221181	0.763951	0.483021	0.697984	0.596856	0.538356	0.242813	0.066432	0.0797693	0.155872	0.0538294	0.0965379	0.0935818	0.159391	0.271615	0.137878	0.0797864	0.0623476	0.0660642
Erysipelotrichaceae	0.00122079	0.000397825	0.000104644	0	0	0	0	0	0.000489819	0	0.00304325	0.000178581	3.33344e-05	0	2.36821e-05	0.000174978	5.54723e-05	0	0	0	5.03702e-05	0	3.29826e-05
Erythrobacteraceae	0	0	0	0	0	0	0	0	2.33247e-05	0	0	0	0	0	0	0	0	0	0	0	2.51851e-05	0	3.29826e-05
Eubacteriaceae	2.4914e-05	0	2.61609e-05	0	0	0	0	0	0	0	0.000161875	0	0	0	0	0	0	0	0	0	0	0	0
Family XII	2.4914e-05	0	2.61609e-05	0	3.18705e-05	2.6286e-05	0	0	6.99741e-05	0	0	0	0	2.38299e-05	2.36821e-05	0	0	0	0	0	0	0	0
Family XIII	0.000622851	9.94563e-05	0	0	0	0	0	0	4.66494e-05	0	0.00045325	0.000127558	0	0	0	7.49906e-05	0	0	0	0	2.51851e-05	0	0
Flavobacteriaceae	0.000274055	0.000198913	0.000627861	0.000641415	0.00101986	0.00013143	0.000636702	0.000911382	0.000419845	0.000204841	0.000259	0.000459207	0.00156672	0.00224002	0.000923602	0.000724909	0.000166417	0.00727035	0.00761403	0.00720767	0.0608976	0.0402396	0.079752
FukuN18 freshwater group	0	0	0	6.75174e-05	0	0.000184002	7.07447e-05	2.68053e-05	0	0	0	0	0	0	0	0	0	6.54986e-05	4.8343e-05	5.65307e-05	0	2.65083e-05	3.29826e-05
Fusobacteriaceae	0	0	0	0.000540139	0	0	0	0	0	0	0.00019425	0	0	2.38299e-05	0	0	0	0	0	0	0	0	0
GR-WP33-58	2.4914e-05	0	0	0	0	0	0	0	0	0	3.2375e-05	2.55115e-05	0	0	0	0	0	0	0	0	0	0	0
Geodermatophilaceae	0	3.31521e-05	0	0	0	0	0	0	0	0	0	0	0	0	0	0	0	0	0	0	0	0	0
Halomonadaceae	0.0268324	0.0313619	0.0874559	0.705658	0.691558	0.00210288	0.00443333	0.00139388	0.0438971	0.0352327	0.102208	0.0435992	0.0419681	0.0164427	0.0269739	0.0115486	0.0386088	0.00347143	0.00638128	0.00500297	0.00319851	0.00323402	0.00554108
Helicobacteraceae	0.000149484	0	0	0	0	0	0	0	0	0	0	0	0	0	0	0	0	0	0	0	0	0	0
Hyphomicrobiaceae	0	0	2.61609e-05	0.0015529	0.00159352	0	0	0	0.000513143	0.000614523	0.00019425	0	0	0	0	0	8.32085e-05	6.54986e-05	0	0.000113061	0.000251851	0.000291592	0.000791583
Intrasporangiaceae	0	0	0	0	3.18705e-05	0	0	0	0	0	0	0	0	0	0	0	0	0	0	0	0	0	0
Kineosporiaceae	0	0	0	0	0	0	0	0	0	0	0	0	0	0	0	0	0	3.27493e-05	0	0	0	0	0
LD29	0	0	0	0	0	0	0	0	4.66494e-05	0.000273121	3.2375e-05	0	0	0	0	0	0	0	0	0	0	0	6.59652e-05
Lachnospiraceae	0.0149983	0.00215489	0.00143885	0.00027007	6.3741e-05	0	2.35816e-05	0	0.00296224	0.000102421	0.00971251	0.00104597	3.33344e-05	4.76599e-05	0.000213139	0.000674916	0.000443779	0	2.41715e-05	0	0.000201481	2.65083e-05	0
Lactobacillaceae	0.015372	0.00261902	0.00298234	0	0	0	0	2.68053e-05	0.00265902	0.00385784	0.012691	0.00178581	0.000200007	0.00014298	0.000142093	0.00199975	0.000388306	6.54986e-05	2.41715e-05	2.82654e-05	0.000352592	0	0
Lactobacillales_Unclassified	0	0	0	0.0015529	0	0	0	0	0	0	0	0	0	0	0	0	0	0	0	0	0	0	0
Legionellaceae	0	0	0	0	0	2.6286e-05	2.35816e-05	5.36107e-05	0	0	0	0	0	0	0	0	0	0	4.8343e-05	0	0	2.65083e-05	0
Leuconostocaceae	0.000323883	0.000198913	0.000209287	0	0	0.000184002	2.35816e-05	0.000107221	2.33247e-05	6.82804e-05	0.000259	0.000102046	6.66689e-05	2.38299e-05	0	2.49969e-05	0	0	7.25146e-05	0	0	0	0
Listeriaceae	0.000274055	0.000298369	0.000654022	0	0	0	2.35816e-05	0	0.000256572	0.000204841	0.000356125	0.000306138	0.000133338	7.14898e-05	7.10463e-05	0	0.000110945	0	4.8343e-05	2.82654e-05	0	0	3.29826e-05
Methylobacteriaceae	0	3.31521e-05	2.61609e-05	0	0	0.00013143	0	8.0416e-05	2.33247e-05	0	6.47501e-05	0	0	0	0	0	0	9.82479e-05	0	0.000141327	2.51851e-05	7.9525e-05	0
Methylophilaceae	0	0	0	3.37587e-05	0	0	0	0	0	0	0	0	0	0	0	0	0	0	0	0	0.000277036	0.000212067	0.000659652
Microbacteriaceae	0.000548109	0.000331521	0.00128188	0.000843967	0.000286834	0.00013143	0.000943263	0.000160832	0.00174935	0.00501861	0.00110075	0.000892903	0.00286676	0.00116767	0	0	0	0.00576388	0.00275555	0.0049747	0.0040548	0.0050896	0.00468353
Micrococcaceae	0.0024914	0.00570216	0.0028777	0.00428735	0.00254964	0.000446863	0.000400887	0.000214443	0.00289226	0.0078181	0.00524476	0.00158171	0.0010667	0.000428939	0.000970966	0.000574928	0.00163643	0.0233175	0.00642962	0.0182594	0.00123407	0.00516912	0.00438669
Mollicutes RF9_norank	0.000298969	0	7.84827e-05	0	0	0	0	0	4.66494e-05	0	0.000259	5.1023e-05	0	0	0	4.99938e-05	0	0	0	0	2.51851e-05	0	0
Moraxellaceae	0.00119587	0.00172391	0.00211903	0.00286949	0.00242216	0.000394291	0.000188653	2.68053e-05	0.00109626	0.000682804	0.00165113	0.00084188	0.00240008	0.00021447	0.000355231	0.000224972	0.000665668	0.00432291	0.000410916	0.01108	0.00128444	0.033586	0.00135229
Mycobacteriaceae	0	0	2.61609e-05	0	0	0	0	2.68053e-05	0	0	0	0	3.33344e-05	0	0	0	0	6.54986e-05	4.8343e-05	0	5.03702e-05	0.000106033	0
Mycoplasmataceae	7.47421e-05	0	0	0.000202552	0.000541798	0	0	0	4.66494e-05	0	3.2375e-05	2.55115e-05	3.33344e-05	0	0	0	0	0	0	0	0	0	0
NS9 marine group	0	0	0	0	0	0	0	0	0	0	0	0	0	0	0	0	0	0	0	0	5.03702e-05	0.000106033	3.29826e-05
Nakamurellaceae	0	0	0	0	0	0	0	0	0.00039652	0.000546243	0.0003885	0	0	0	0	0	0	0	0	0	0	5.30166e-05	6.59652e-05
Neisseriaceae	0.000149484	3.31521e-05	2.61609e-05	0.000202552	0	0.0024446	0.000518795	0.000294859	4.66494e-05	0	0.000259	2.55115e-05	0	2.38299e-05	4.73642e-05	0	0	0.0477485	0.0349762	0.0416349	0.0814486	0.0499417	0.0860187
Nocardiaceae	2.4914e-05	9.94563e-05	0.000340092	0	3.18705e-05	5.25721e-05	7.07447e-05	0	0.000489819	0.000853504	0.000226625	2.55115e-05	0.000500017	0.000524259	0	0	2.77362e-05	0.000687735	0.000217544	0.000678369	0.00110814	0.000768741	0.00125334
Nocardioidaceae	2.4914e-05	0	2.61609e-05	0	0	0	0	0	0	6.82804e-05	3.2375e-05	0	0	0	0	0	0	0	0	2.82654e-05	2.51851e-05	5.30166e-05	9.89479e-05
Oligoflexales_norank	0	0	0	0	0	0	0	0	0	0	0	0	0	0	0	0	0	0	0	0	0	2.65083e-05	6.59652e-05
Oxalobacteraceae	0	3.31521e-05	2.61609e-05	0	0	2.6286e-05	0	0	6.99741e-05	3.41402e-05	0.0001295	5.1023e-05	3.33344e-05	7.14898e-05	0	4.99938e-05	5.54723e-05	6.54986e-05	4.8343e-05	0.000169592	5.03702e-05	2.65083e-05	9.89479e-05
Paenibacillaceae	0.00234192	0.00447553	0.00402878	0	0	0	0.000165071	2.68053e-05	0.00265902	0.00191185	0.00343175	0.00209194	0.00170006	0.000619579	0.000876237	0.00039995	0.00116492	0.000163747	0.000265887	0	0.00010074	7.9525e-05	9.89479e-05
Pasteurellaceae	0	0	0	0.00168793	0	0	0	0	0	0	0	0	0	0	0	0	0	0	0	0	0	0	0
Peptococcaceae	0.000149484	0	0	0	0	0	0	0	0.000116624	0	0.00019425	0	0	0	0	0	2.77362e-05	0	0	0	0	0	0
Peptostreptococcaceae	0.000548109	0.000165761	0	6.75174e-05	0	0	0	0	0.000116624	6.82804e-05	0.000874126	0	0	2.38299e-05	2.36821e-05	2.49969e-05	5.54723e-05	0	2.41715e-05	0	5.03702e-05	0	0
Phyllobacteriaceae	0	0	2.61609e-05	0	0	0	0	0	0	0	0	0	0	0	0	0	2.77362e-05	0	0	0	0	0	3.29826e-05
Planctomycetaceae	0	0	0	0	9.56114e-05	0	0	0	0	6.82804e-05	3.2375e-05	0	0	0	0	0	0	0	0	0	0	0	0
Planococcaceae	0.000772335	0.00175706	0.00151733	0	0	2.6286e-05	0.000188653	2.68053e-05	0.000816365	0.00116077	0.00152163	0.000867391	0.000766692	0.000381279	0.00056837	0.000199975	0.000277362	9.82479e-05	0.000193372	8.47961e-05	7.55553e-05	7.9525e-05	9.89479e-05
Polyangiaceae	0	0	0	0	0	0	0	0	0	0	0	0	0	0	0	0	0	0	0	0	0.000151111	0.00015905	6.59652e-05
Porphyromonadaceae	0.00102148	0.000165761	0.000183126	0.00499629	0.00350575	7.88581e-05	2.35816e-05	8.0416e-05	9.32988e-05	0.000170701	0.00032375	0.000280627	0	7.14898e-05	0	0.000149981	0	0.000687735	0.00178869	0.00426807	0.0213066	0.0145796	0.0118078
Prevotellaceae	0.00104639	0.000232065	0.000183126	0.00239687	3.18705e-05	0	0	0	0.000139948	3.41402e-05	0.00148925	7.65345e-05	0	0	2.36821e-05	0.000124984	0.000110945	0	0	0	2.51851e-05	0	0
Pseudomonadaceae	0.00281529	0.0047076	0.00491825	6.75174e-05	0.000350575	0	0.000542376	5.36107e-05	0.00254239	0.00201427	0.00443538	0.00252564	0.00223341	0.000548089	0.00127883	0.000524934	0.00105397	0.000589487	0.000241715	0.0014698	0.000151111	0.000238575	0.000395791
Pseudonocardiaceae	0	0	0	3.37587e-05	0	0	0	0	0	0	0	0	0	0	0	0	0	0	0	0	0	0	0
Rhizobiaceae	0.000149484	9.94563e-05	0.000156965	0.000236311	0.000382446	0.000814867	0.000188653	0.000562912	0.00174935	0.00484791	0.000615126	7.65345e-05	0.000233341	0	2.36821e-05	0	0	0.00176846	0.0011844	0.00327878	0.000352592	0.000689216	0.00168211
Rhodobacteraceae	0.000373711	0.000298369	0.00188358	0.000911485	0.000924244	0.00026286	0	8.0416e-05	0.00284561	0.0156362	0.00216913	0.000663299	0.00456682	0.00288342	9.47284e-05	7.49906e-05	2.77362e-05	0.00183396	0.000749317	0.00449419	0.00627109	0.00747535	0.0144134
Rhodocyclaceae	0	0	0	0	0.000223093	0	0	0	0	0	3.2375e-05	0	6.66689e-05	0	9.47284e-05	0	8.32085e-05	0	0	0	0	0	0
Rhodospirillaceae	0	0	2.61609e-05	0.000303828	0.000159352	0	2.35816e-05	2.68053e-05	0	0	0	0	0	0	0	0	0	3.27493e-05	0	5.65307e-05	0	0	0
Rickettsiaceae	0	0	0	0	0	0	0	0	0	0	0	0	0	0	0	0	0	0	0	0	0	2.65083e-05	3.29826e-05
Rickettsiales Incertae Sedis	0	0	0	0	0	0	0	0	0	0	0	0	0	0	0	0	0	0	0	0	5.03702e-05	0	0.00013193
Rikenellaceae	4.98281e-05	0	2.61609e-05	0	0	0	0	0	0	0	0	5.1023e-05	0	0	0	0	0	0	0	0	0	0	0
Ruminococcaceae	0.0209029	0.00185652	0.00251145	0.000202552	0	7.88581e-05	0	0	0.00135283	6.82804e-05	0.00990676	0.00140313	3.33344e-05	0.00014298	0.000284185	0.00132483	0.000332834	6.54986e-05	0	0	0.000302221	2.65083e-05	0
SHA-109_norank	0	0	7.84827e-05	0	0	0	0	0	0.000676416	0.00385784	0.000647501	0	0	0	0	0	0	0	0	0	0.000176296	0.000212067	0.00013193
Saccharibacteria_Unknown Family	0	0	2.61609e-05	0	0	0	0	0	0	0	3.2375e-05	0	0	0	0	0	0	0	0	0	0	0	0
Saccharibacteria_norank	0.000473367	0.000762498	0.00162198	0.00050638	0.000860503	0.00110401	0.0012734	0.00136707	0.0113125	0.0563996	0.0153781	0.000306138	0.0029001	0.00126299	0	0	0	0.00759784	0.00468928	0.00915798	0.00551554	0.00352561	0.00488143
Saprospiraceae	0	0	0	0	0	0	0	0	0	0	0	0	0	0	0	0	0	0	0	0	0.000201481	0.000371117	0.000692635
Sphingobacteriaceae	2.4914e-05	0	5.23218e-05	0.000607656	0.00063741	5.25721e-05	7.07447e-05	2.68053e-05	0.000653092	0.000443822	0.000679876	0	0	4.76599e-05	0	0.00189976	0	0.000753234	0.000386744	0.000593572	0.00143555	0.0012724	0.00184703
Sphingobacteriales_Unclassified	0	0	0	3.37587e-05	3.18705e-05	0	0	0	0	0	0.000161875	0	0	0	0	0	0	0	0	0	0	0	0
Sphingomonadaceae	0.00012457	6.63042e-05	7.84827e-05	0.000540139	0.000733021	0	0	0	9.32988e-05	0.000341402	0.000356125	0.000102046	3.33344e-05	0	9.47284e-05	0	5.54723e-05	9.82479e-05	2.41715e-05	0.000254388	0.000125926	0.0003181	0.000164913
Spirochaetaceae	0.000971648	3.31521e-05	7.84827e-05	0	0	0	0	0	0	0	0.00019425	0	0	0	0	4.99938e-05	0	0	0	0	5.03702e-05	0	0.000230878
Staphylococcaceae	0.000174398	0.000132608	0.00028777	6.75174e-05	6.3741e-05	0	9.43263e-05	0	0.000513143	0.000102421	0.0003885	0	0	4.76599e-05	0	0.00549931	0.000110945	0	0	0	0.000377777	7.9525e-05	0.000230878
Streptococcaceae	0.0993821	0.142653	0.181478	0.00573898	0.000191223	0.0550167	0.0112956	0.0431834	0.0897301	0.062101	0.143389	0.075412	0.0744358	0.0276904	0.0323261	0.0149481	0.0478172	0.0165711	0.0238573	0.0270217	0.00833627	0.00803202	0.00791583
Streptomycetaceae	0	0	0.000104644	0	0	0	0	0	0	0	0	0	0	0	0	0	0	0	0	0	0	0	0
Subgroup 4_Unknown Family	0	0	0	0	0	0	0	0	0	0	0	0	0	0	0	0	0	0	0	0	0.000780738	0.000715725	0.00214387
TM6_norank	0	0	0	0	0	0	0	0	0	0	0	0	0	0	0	0	0	0	0	0	0	0	3.29826e-05
Tsukamurellaceae	7.47421e-05	3.31521e-05	0.000104644	6.75174e-05	0.000254964	7.88581e-05	0.000848936	8.0416e-05	0.000373195	0.000990065	0.000161875	0.000357161	0.00110004	0.00297874	0	0	0	0.0124447	0.00444756	0.00893185	0.00861331	0.00577881	0.0110162
Veillonellaceae	0.000822164	0.000265217	7.84827e-05	0.00135035	3.18705e-05	0	0	0	0.000233247	0	0.00158638	0.000153069	0	0	0	2.49969e-05	0	0	0	0	2.51851e-05	0	0
Verrucomicrobiaceae	0	0	7.84827e-05	0	9.56114e-05	0	0	0	0	0	6.47501e-05	0	0	0	0	0	0	0	0	5.65307e-05	7.55553e-05	0.000212067	0.000296844
Xanthobacteraceae	0	0	2.61609e-05	0	0	7.88581e-05	2.35816e-05	0.000134027	0	0	0	0	0	0	0	0	0	0	2.41715e-05	2.82654e-05	0	2.65083e-05	0
Xanthomonadaceae	0.00012457	9.94563e-05	2.61609e-05	0.000202552	0.000127482	0	2.35816e-05	0	9.32988e-05	0.000238981	0.0003885	5.1023e-05	3.33344e-05	9.53198e-05	9.47284e-05	2.49969e-05	0.00441005	0.000425741	2.41715e-05	0.000282654	0.10064	0.0592196	0.0972657

## Sheet: S4_Table
Table S4. Mcrobial community percent at phylum level
OTU ID	JMG1	JMG2	JMG3	RMG1	RMG2	jMG1	jMG2	jMG3	rMG1	rMG2	rMG3	JHG1	JHG2	JHG3	RHG1	RHG2	RHG3	jHG1	jHG2	jHG3	rHG1	rHG2	rHG3
Acidobacteria	0	0	0	0	0	0	0	0	0	0	0	0	0	0	0	0	0	0	0	0	0.000780738	0.000715725	0.00214387
Actinobacteria	0.00416065	0.00643151	0.00483976	0.00533387	0.00347388	0.000709723	0.00226383	0.000482496	0.00655424	0.0159093	0.00857938	0.00290831	0.00556685	0.00509961	0.00101833	0.000699913	0.00166417	0.0423449	0.0138986	0.0328726	0.0152874	0.0173099	0.0217355
Bacteria_Unclassified	0	0	0	0	0	0	0	0	0	0	0	0	0	2.38299e-05	0	2.49969e-05	5.54723e-05	0	0	0	0	0	3.29826e-05
Bacteroidetes	0.00388659	0.00079565	0.00146501	0.00941868	0.0058323	0.00026286	0.000731029	0.0010186	0.00240244	0.00180943	0.00446775	0.00130109	0.00223341	0.00305023	0.000947284	0.00307462	0.000305098	0.00880956	0.00988615	0.0128607	0.091422	0.0677288	0.111613
Chlamydiae	7.47421e-05	0	5.23218e-05	0	0	0	0	0	0	0	9.71251e-05	0	0	0	0	0	0	0	0	0	5.03702e-05	0	0
Chloroflexi	0	0	0	0	0	0	0	0	0	0	0	0	0	0	0	0	0	0	0	0	0	0	9.89479e-05
Cyanobacteria	0.000149484	3.31521e-05	2.61609e-05	6.75174e-05	0	0	0	0	4.66494e-05	3.41402e-05	0.000777001	0.000204092	3.33344e-05	0	0	0	5.54723e-05	0	0	0	0	0	0
Deinococcus-Thermus	0.000448453	0.000663042	0.000130804	0	0	0	0	0	0.000233247	0.000204841	0.00032375	0.000204092	0.000133338	0	7.10463e-05	2.49969e-05	2.77362e-05	0	2.41715e-05	0	5.03702e-05	0	0
Firmicutes	0.403433	0.600948	0.718378	0.0219769	0.0232017	0.820098	0.505966	0.746743	0.873277	0.737086	0.721024	0.296291	0.312777	0.232175	0.171861	0.15773	0.24247	0.186049	0.310241	0.174058	0.101169	0.0810359	0.0878987
Fusobacteria	0	0	0	0.000540139	0	0	0	0	0	0	0.00019425	0	0	2.38299e-05	0	0	0	0	0	0	0	0	0
Planctomycetes	0	0	0	0	9.56114e-05	0	0	0	0	6.82804e-05	3.2375e-05	0	0	0	0	0	0	0	0	0	0	0	0
Proteobacteria	0.586003	0.390333	0.27312	0.961886	0.965899	0.177641	0.489695	0.250362	0.105311	0.184357	0.247863	0.698684	0.676323	0.758364	0.826102	0.838345	0.755422	0.755133	0.661212	0.770938	0.785372	0.829233	0.770771
SHA-109	0	0	7.84827e-05	0	0	0	0	0	0.000676416	0.00385784	0.000647501	0	0	0	0	0	0	0	0	0	0.000176296	0.000212067	0.00013193
Saccharibacteria	0.000473367	0.000762498	0.00164814	0.00050638	0.000860503	0.00110401	0.0012734	0.00136707	0.0113125	0.0563996	0.0154105	0.000306138	0.0029001	0.00126299	0	0	0	0.00759784	0.00468928	0.00915798	0.00551554	0.00352561	0.00488143
Spirochaetae	0.000971648	3.31521e-05	7.84827e-05	0	0	0	0	0	0	0	0.00019425	0	0	0	0	4.99938e-05	0	0	0	0	5.03702e-05	0	0.000230878
TM6	0	0	0	0	0	0	0	0	0	0	0	0	0	0	0	0	0	0	0	0	0	0	3.29826e-05
Tenericutes	0.000398625	0	0.000104644	0.000202552	0.000541798	0	0	0	0.000139948	0	0.000291375	0.000102046	3.33344e-05	0	0	4.99938e-05	0	0	0	0	5.03702e-05	0	3.29826e-05
Verrucomicrobia	0	0	7.84827e-05	6.75174e-05	9.56114e-05	0.000184002	7.07447e-05	2.68053e-05	4.66494e-05	0.000273121	9.71251e-05	0	0	0	0	0	0	6.54986e-05	4.8343e-05	0.000113061	7.55553e-05	0.000238575	0.000395791

## Sheet: S5_Table
Table S5. Mcrobial community percent at genus level
OTU ID	JMG1	JMG2	JMG3	RMG1	RMG2	jMG1	jMG2	jMG3	rMG1	rMG2	rMG3	JHG1	JHG2	JHG3	RHG1	RHG2	RHG3	jHG1	jHG2	jHG3	rHG1	rHG2	rHG3
Acetobacter	0.000274055	0.000232065	0	0	0	0	0	0	0	0	0	0	0	0	0	0	0	0	0	0	0	0	0
Acholeplasma	0	0	0	0	0	0	0	0	0	0	0	0	0	0	0	0	0	0	0	0	2.51851e-05	0	3.29826e-05
Achromobacter	0	0	5.23218e-05	0.000337587	0.000764891	0	0	0	2.33247e-05	0.000204841	0	0	0	0	0	2.49969e-05	0	6.54986e-05	0.000169201	2.82654e-05	0.000302221	7.9525e-05	6.59652e-05
Acidovorax	2.4914e-05	0	0	3.37587e-05	9.56114e-05	0	2.35816e-05	0	2.33247e-05	3.41402e-05	0	0	0	0	2.36821e-05	0	2.77362e-05	6.54986e-05	2.41715e-05	0.000169592	0	0	0
Acinetobacter	0.00024914	0.000265217	0.00028777	0.00276821	0.00235842	0.000394291	0.000141489	2.68053e-05	0.000443169	0.000307262	0.000679876	0.000153069	0.00150005	0.00011915	7.10463e-05	0.000149981	0.000138681	0.00432291	0.000338401	0.0110235	0.00125926	0.0335065	0.00125334
Actinomyces	0	0	0	6.75174e-05	0	0	0	0	0	0	0	0	0	0	0	0	0	0	0	0	0	0	0
Aerococcaceae_uncultured	0	3.31521e-05	0	0	0	0	0	0	2.33247e-05	0	3.2375e-05	0	3.33344e-05	0	0	0	0	0	0	0	0	0	0
Aeromicrobium	0	0	0	0	0	0	0	0	0	6.82804e-05	3.2375e-05	0	0	0	0	0	0	0	0	2.82654e-05	2.51851e-05	5.30166e-05	6.59652e-05
Aeromonadaceae_Unclassified	0	0	0	0.00604281	0.00385633	0	0	0	0	0	0	0	0	0	0	0	0	0	0	0	0	0	0
Aeromonas	0	0.000165761	0.000235448	0.0042536	0.00640597	2.6286e-05	2.35816e-05	2.68053e-05	0	0.000136561	3.2375e-05	0.000663299	0.00216674	0	0	0	0	0	0	0	0.000327406	0.00015905	3.29826e-05
Alcaligenes	0	0	0	3.37587e-05	9.56114e-05	0	0	0	0	3.41402e-05	3.2375e-05	0	3.33344e-05	2.38299e-05	0	2.49969e-05	2.77362e-05	0	0	0	2.51851e-05	0	3.29826e-05
Alcanivorax	0	0	0	3.37587e-05	3.18705e-05	0	0	0	0	0	0	0	3.33344e-05	2.38299e-05	0	0	2.77362e-05	0	0	0	0	0	0
Alkaliphilus	0.00164433	0.00265217	0.00253761	0	0	2.6286e-05	0.000188653	2.68053e-05	0.00100296	0.000785224	0.00178063	0.00130109	0.00116671	0.000357449	0.000592052	0.000324959	0.000748877	3.27493e-05	0.000145029	8.47961e-05	7.55553e-05	0	9.89479e-05
Alloprevotella	0.000274055	0.000132608	7.84827e-05	0.00172169	0	0	0	0	2.33247e-05	0	0.000615126	5.1023e-05	0	0	0	4.99938e-05	0	0	0	0	0	0	0
Anaerofustis	2.4914e-05	0	2.61609e-05	0	0	0	0	0	0	0	0.000161875	0	0	0	0	0	0	0	0	0	0	0	0
Anaeroplasma	2.4914e-05	0	2.61609e-05	0	0	0	0	0	4.66494e-05	0	0	2.55115e-05	0	0	0	0	0	0	0	0	0	0	0
Anaerotruncus	7.47421e-05	0	0	0	0	0	0	0	0	0	0.000161875	0	0	0	0	0	0	0	0	0	0	0	0
Anaerovibrio	9.96562e-05	0	0	0	0	0	0	0	0	0	6.47501e-05	0	0	0	0	0	0	0	0	0	0	0	0
Aquabacterium	7.47421e-05	0	0	0.000101276	0.00417503	2.6286e-05	0	0	0	0	3.2375e-05	7.65345e-05	0	2.38299e-05	0.000236821	0	0	0	0	0	0	2.65083e-05	0
Aquitalea	0	0	0	0	0	0	0	0	0	0	0	0	0	0	0	0	0	9.82479e-05	9.66861e-05	0	0	0	0
Arcobacter	0	0	0	0.000236311	0.000127482	0	0	0	0	0	0	0	0	0	4.73642e-05	0	0	0	0	0	0	0	0
Arenimonas	0	0	0	0	0	0	0	0	0	3.41402e-05	3.2375e-05	0	0	0	0	0	0	0	0	0	0	2.65083e-05	0
Arthrobacter	0.00209278	0.00540379	0.00266841	0.000101276	0.000127482	0.000420577	0.000400887	0.000214443	0.00263569	0.00751084	0.00459725	0.00135211	0.000833361	0.000405109	0.000828873	0.000449944	0.00147002	0.023252	0.00633294	0.0182312	0.00120889	0.00514261	0.00412283
Asticcacaulis	0	0	0	3.37587e-05	0.000223093	0	0	0	0.000303221	0.000512103	0.00045325	0	0	0	0	0	0	0	0	0	2.51851e-05	0	3.29826e-05
Atopobium	0.00012457	0.000165761	0	0	0	0	0	0	2.33247e-05	0	0.000226625	0	0	0	0	0	0	0	0	0	0	0	0
Aureimonas	4.98281e-05	0	0	3.37587e-05	0	0.000105144	2.35816e-05	2.68053e-05	2.33247e-05	0.000136561	6.47501e-05	0	0	0	0	0	0	0.000130997	0	0.000141327	0	2.65083e-05	3.29826e-05
Azospirillum	0	0	0	0.000303828	0.000159352	0	2.35816e-05	2.68053e-05	0	0	0	0	0	0	0	0	0	3.27493e-05	0	5.65307e-05	0	0	0
Bacillus	0.179431	0.331322	0.296926	0	3.18705e-05	0.000788581	0.0106589	0.00528065	0.17027	0.121368	0.267839	0.141512	0.151172	0.0457535	0.0811585	0.0338708	0.0954402	0.0093663	0.0134394	0.0086492	0.011157	0.0102057	0.0129952
Bacteria_Unclassified	0	0	0	0	0	0	0	0	0	0	0	0	0	2.38299e-05	0	2.49969e-05	5.54723e-05	0	0	0	0	0	3.29826e-05
Bacteroidales S24-7 group_norank	0.0010713	9.94563e-05	5.23218e-05	0	0	0	0	0	2.33247e-05	0	0.00045325	0.000153069	0	2.38299e-05	0	2.49969e-05	2.77362e-05	0	0	0	0	0	0
Bacteroides	0.000298969	3.31521e-05	7.84827e-05	0.000168793	3.18705e-05	0	0	0	0	0	9.71251e-05	0.000229604	0.000133338	4.76599e-05	0	0.000149981	0	0	0	0	0	0	0
Bacteroidetes_Unclassified	0	0	0	0	0	0	0	0	0	0	0	0	0	0	0	0	0	0	0	0	2.51851e-05	0.000185558	0.000164913
Bacteroidia_Unclassified	2.4914e-05	0	0	0	0	0	0	0	0	0	0	0	0	0	0	0	0	0	0	0	0	0	0
Bdellovibrio	0	0	2.61609e-05	0	3.18705e-05	0	0	0	0	0.000102421	0	0	0	0	0	0	0	6.54986e-05	0	5.65307e-05	2.51851e-05	5.30166e-05	6.59652e-05
Bifidobacterium	9.96562e-05	0	0	0	0	0	0	0	2.33247e-05	0	0.0001295	0	0	0	0	4.99938e-05	0	0	0	0	0	0	0
Blastocatella	0	0	0	0	0	0	0	0	0	0	0	0	0	0	0	0	0	0	0	0	0.000780738	0.000715725	0.00214387
Blautia	0.00109622	0.000464129	0.000156965	0	0	0	0	0	0.000699741	0	0.00236338	0.000153069	0	0	4.73642e-05	0.000174978	5.54723e-05	0	0	0	2.51851e-05	0	0
Borrelia	0	0	0	0	0	0	0	0	0	0	0	0	0	0	0	0	0	0	0	0	0	0	0.000230878
Bosea	0	0	2.61609e-05	0.000168793	3.18705e-05	2.6286e-05	0	5.36107e-05	0.000209922	0.000443822	3.2375e-05	0	0	4.76599e-05	0	0	0	0.000392992	9.66861e-05	0.000621838	7.55553e-05	0.00015905	0.000692635
Brachybacterium	0	0	0	0	0	0	0	0	6.99741e-05	0	9.71251e-05	0	0	0	0	0	0	3.27493e-05	0	0	5.03702e-05	5.30166e-05	0
Bradyrhizobiaceae_uncultured	0	0	0	0	0	0	0	0	0	0	0	0	0	0	0	0	0	0	0	0	0	2.65083e-05	3.29826e-05
Brevibacillus	4.98281e-05	6.63042e-05	0.000183126	0	0	0	0	0	6.99741e-05	3.41402e-05	3.2375e-05	2.55115e-05	0	0	2.36821e-05	2.49969e-05	0	0	0	0	0	0	0
Brevibacterium	0	0	0	0	0.000127482	0	0	0	0.000279896	3.41402e-05	0.000161875	0	0	0	2.36821e-05	0	0	0	0	0	0.00010074	0.000106033	0
Brevundimonas	7.47421e-05	9.94563e-05	2.61609e-05	6.75174e-05	0.000318705	0	0	0	0.000163273	0.000170701	9.71251e-05	0.000102046	3.33344e-05	2.38299e-05	4.73642e-05	2.49969e-05	0	0.000196496	4.8343e-05	0.000113061	0.000151111	2.65083e-05	0.00013193
Brochothrix	0.000274055	0.000298369	0.000654022	0	0	0	2.35816e-05	0	0.000256572	0.000204841	0.000356125	0.000306138	0.000133338	7.14898e-05	7.10463e-05	0	0.000110945	0	4.8343e-05	2.82654e-05	0	0	3.29826e-05
Burkholderia	0	0	5.23218e-05	0	0	0	2.35816e-05	5.36107e-05	0	0	0	0	0	0.00021447	0	0	0	0.00435566	0.00200624	0.0049747	0.0010074	0.000742233	0.00481546
Burkholderiales_Unclassified	0	0	0	0	0	0	0	0	0	0	0	0	0	0	0	0	0	0	0	5.65307e-05	0.000579258	0.000556675	0.000791583
Caldilineaceae_uncultured	0	0	0	0	0	0	0	0	0	0	0	0	0	0	0	0	0	0	0	0	0	0	9.89479e-05
Camelimonas	0	0	0	0	0	0	2.35816e-05	0	9.32988e-05	0.000341402	3.2375e-05	0	0	0	0	0	0	6.54986e-05	4.8343e-05	0	0	0	0.000164913
Candidatus Hepatincola	0	0	0	0	0	0	0	0	0	0	0	0	0	0	0	0	0	0	0	0	5.03702e-05	0	6.59652e-05
Candidatus Microthrix	0	0	0	0	0	0	0	0	2.33247e-05	0.000409682	3.2375e-05	0	0	0	0	0	0	0	0	0	0	0	0.00013193
Candidatus Odyssella	0	0	0	0	0	0	0	0	0	0	0	0	0	0	0	0	0	0	0	0	0	0	6.59652e-05
Candidatus Saccharimonas	0	0	2.61609e-05	0	0	0	0	0	0	0	3.2375e-05	0	0	0	0	0	0	0	0	0	0	0	0
Candidatus Soleaferrea	0.000174398	0	0	0	0	0	0	0	0	0	0.000161875	0	0	2.38299e-05	0	2.49969e-05	0	0	0	0	0	0	0
Carnobacterium	0.00271563	0.00689564	0.00578156	0.000708933	0.00066928	0	0.000165071	2.68053e-05	0.00268234	0.00672562	0.0182919	0.00239808	0.00320011	0.000929368	0.00168143	0.000899888	0.00171964	0.000229245	0.00031423	0.000141327	0.000151111	0.00015905	0.000329826
Catenibacterium	7.47421e-05	6.63042e-05	0	0	0	0	0	0	0.000186598	0	0.000582751	0	0	0	0	0	0	0	0	0	0	0	0
Caulobacteraceae_Unclassified	0	0	0	6.75174e-05	0.000127482	0	0	0	0	3.41402e-05	0	0	0	0	0	0	0	0	0	0	0	0	0
Cetobacterium	0	0	0	0	0	0	0	0	0	0	0.000161875	0	0	0	0	0	0	0	0	0	0	0	0
Chelatococcus	0	0	7.84827e-05	0	0	0	0	0	0.000139948	0.000785224	0.000420875	0	0	0	0	0	0	0	0	0	0	0.000265083	3.29826e-05
Chitinophaga	0	0	0	0.000168793	0.000223093	0	0	0	2.33247e-05	3.41402e-05	9.71251e-05	2.55115e-05	0	0	0	0	0	0	2.41715e-05	0	2.51851e-05	5.30166e-05	3.29826e-05
Chitinophagaceae_Unclassified	0	0	0	0	0	0	0	0	0	0	0	0	0	0	0	0	0	0	0	0	0.0011837	0.000556675	0.000296844
Chitinophagaceae_uncultured	0	0	0	3.37587e-05	6.3741e-05	0	0	0	2.33247e-05	0	3.2375e-05	0	0	0	0	0	0	0	0	0	5.03702e-05	2.65083e-05	9.89479e-05
Chlamydia	7.47421e-05	0	5.23218e-05	0	0	0	0	0	0	0	9.71251e-05	0	0	0	0	0	0	0	0	0	5.03702e-05	0	0
Christensenellaceae R-7 group	0.00715033	0.000563586	0.000680183	0	0	0	2.35816e-05	0	0.000303221	0.000136561	0.00139213	0.000918414	0	2.38299e-05	4.73642e-05	0.000574928	0.000110945	0	0	2.82654e-05	7.55553e-05	0	0
Christensenellaceae_uncultured	7.47421e-05	0	0	0	0	0	0	0	0	0	0	0	0	0	0	0	0	0	0	0	0	0	0
Chryseobacterium	4.98281e-05	0	0.000130804	3.37587e-05	0.000191223	0.000105144	0.000353724	0.000428885	0	0	0	0.000127558	0.000966699	0.000738728	0.000260503	0.000174978	0	0.00409366	0.00686471	0.00537042	0.0131466	0.0118492	0.0103565
Citrobacter	0.005506	0.00454184	0.00910399	0.0540139	0.0596297	0.0370108	0.0223082	0.0103737	0.0137849	0.0438701	0.0496309	0.313868	0.372279	0.538295	0.0120068	0.000649919	0.00238531	0.45217	0.392521	0.466265	0.379464	0.472007	0.260794
Clostridium sensu stricto 1	0.000298969	0.000198913	0.000183126	3.37587e-05	0	0	0	0	4.66494e-05	3.41402e-05	0.000647501	2.55115e-05	3.33344e-05	2.38299e-05	0	4.99938e-05	5.54723e-05	3.27493e-05	7.25146e-05	8.47961e-05	0	0	0
Clostridium sensu stricto 11	0	0	0	0	0	0	9.43263e-05	5.36107e-05	0	0	0	0	0	0	0	0	0	3.27493e-05	9.66861e-05	2.82654e-05	0	0	0
Clostridium sensu stricto 18	0	0	0.000104644	0	0	0	0	0	0	3.41402e-05	0	0	0	0	0	0	2.77362e-05	0	2.41715e-05	0	0	0	0
Clostridium sensu stricto 6	2.4914e-05	0	5.23218e-05	0	0	0	0	0	0	0	3.2375e-05	0	0	0	0	2.49969e-05	0	0	0	0	0	0	0
Collinsella	0.000622851	6.63042e-05	7.84827e-05	0	0	0	0	0	0.000163273	0	0.000485625	5.1023e-05	0	0	2.36821e-05	4.99938e-05	0	0	0	0	0	0	0
Comamonadaceae_Unclassified	0	0	7.84827e-05	0.000472622	0.000509928	0.000289146	9.43263e-05	0.000241248	0.00132951	0.00372128	0.00262238	0.000102046	0.000733358	0.000786388	2.36821e-05	0	2.77362e-05	0.0127395	0.00572865	0.0117301	0.0120385	0.0162761	0.0301131
Comamonas	2.4914e-05	6.63042e-05	0.00057554	0.000405104	0.00127482	0	0.000141489	0.000241248	0.00184265	0.00252637	0.00119788	5.1023e-05	0.000133338	0.00011915	9.47284e-05	0.000124984	0	0.00186671	0.000652631	0.0063597	0.00181333	0.0012724	0.00362809
Coprococcus 1	0.000473367	3.31521e-05	2.61609e-05	0	0	0	0	0	2.33247e-05	3.41402e-05	0.000420875	7.65345e-05	0	0	0	2.49969e-05	5.54723e-05	0	0	0	0	0	0
Coprococcus 3	0.000398625	0.000232065	5.23218e-05	0	0	0	0	0	0.000419845	0	0.00135975	7.65345e-05	3.33344e-05	2.38299e-05	4.73642e-05	4.99938e-05	0.000110945	0	0	0	2.51851e-05	0	0
Coriobacteriaceae_uncultured	7.47421e-05	0	0	0	0	0	0	0	0	0	3.2375e-05	0	0	0	0	0	0	0	0	0	0	0	0
Corynebacterium 1	4.98281e-05	0	0	3.37587e-05	6.3741e-05	0	0	0	6.99741e-05	3.41402e-05	9.71251e-05	0	0	0	0	2.49969e-05	0	0	0	0	0	5.30166e-05	0
Cyanobacteria_norank	0.000149484	3.31521e-05	2.61609e-05	6.75174e-05	0	0	0	0	4.66494e-05	3.41402e-05	0.000777001	0.000204092	3.33344e-05	0	0	0	5.54723e-05	0	0	0	0	0	0
Cytophaga	0	0	2.61609e-05	0	0	0	0	0	6.99741e-05	0.000102421	3.2375e-05	0	0	0	0	0	0	0	0	0	5.03702e-05	0.000106033	0
Deinococcus	0.000448453	0.000663042	0.000130804	0	0	0	0	0	0.000233247	0.000204841	0.00032375	0.000204092	0.000133338	0	7.10463e-05	2.49969e-05	2.77362e-05	0	2.41715e-05	0	5.03702e-05	0	0
Delftia	0	0	0	3.37587e-05	0	0	0	0	2.33247e-05	0	3.2375e-05	0	0	0	2.36821e-05	2.49969e-05	0	6.54986e-05	0	0.000339184	0.000151111	0.000132542	0.000230878
Demequina	0	0	0	0	0	0	0	0	0	0	0	0	0	0	0	0	0	0	0	0	5.03702e-05	7.9525e-05	9.89479e-05
Demequinaceae_Unclassified	0	0	0	0	0	0	0	0	0	0.000136561	0	0	0	0	0	0	0	0	0	0	0	0	0
Devosia	0	0	2.61609e-05	6.75174e-05	6.3741e-05	0	0	0	0.000303221	0.000580383	3.2375e-05	0	0	0	0	0	0	6.54986e-05	0	0.000113061	0.000251851	0.000291592	0.000791583
Dialister	0.000473367	0.000265217	5.23218e-05	0.000405104	3.18705e-05	0	0	0	0.000233247	0	0.00135975	2.55115e-05	0	0	0	0	0	0	0	0	0	0	0
Dokdonella	0	0	0	0	0	0	0	0	0	0	0	0	0	0	0	0	0	0	0	0	0.000629628	0.000503658	0.000791583
Dorea	0.000224226	0.000132608	5.23218e-05	0	0	0	0	0	0.000466494	0	0.000647501	0	0	0	4.73642e-05	0	8.32085e-05	0	0	0	0	0	0
Dyadobacter	0	0	0	3.37587e-05	0	0	0	0	0	0	0	0	3.33344e-05	0	0	0	0	0	0	0.000113061	0.000377777	0.00140494	0.00204492
Dysgonomonas	0	0	0	0.00374721	0.00350575	5.25721e-05	2.35816e-05	8.0416e-05	0	0.000136561	0	0	0	7.14898e-05	0	0	0	0.000687735	0.00178869	0.00426807	0.0212814	0.0145796	0.0118078
EV818SWSAP88_norank	0	0	0	0.00178921	0.000860503	0	0	0	0	0	0	0	0	0	0	0	0	0	0	0	0	0	0
Eikenella	0	0	0	6.75174e-05	0	0	0	0	0	0	0	0	0	0	0	0	0	0	0	0	0	0	0
Eisenbergiella	0	3.31521e-05	0	0	0	0	0	0	0	0	0	0	0	0	0	0	0	0	0	0	0	0	0
Elizabethkingia	4.98281e-05	0	0.000104644	0.000101276	3.18705e-05	0	0.000259397	0.000321664	2.33247e-05	0.000102421	3.2375e-05	0.000229604	0.000266676	9.53198e-05	0.00056837	0.000249969	0.000110945	0.00127722	0.000459259	0.00130021	0.000352592	0.000291592	0.0007586
Empedobacter	7.47421e-05	0	0.000235448	0.00050638	0.000733021	2.6286e-05	0	0.000134027	0.000209922	6.82804e-05	6.47501e-05	5.1023e-05	0.000166672	0.00133448	2.36821e-05	0	2.77362e-05	0.00180121	0.000217544	0.000480511	0.0396917	0.0211006	0.06458
Emticicia	0	0	0	0	0	0	0	0	0	0	0	0	0	0	0	0	0	0	0	0	0.000277036	5.30166e-05	0.00013193
Enterobacteriaceae_Unclassified	2.4914e-05	0	5.23218e-05	0.000168793	0.000541798	0.000499435	0	8.0416e-05	0.00692744	0.000341402	0.000841751	7.65345e-05	3.33344e-05	2.38299e-05	0	7.49906e-05	0	0.00406091	0.000435087	0.00308092	0.00178814	0.000662708	0.000560705
Enterococcus	0.0534406	0.102142	0.216508	0.0119843	0.0221181	0.762952	0.483021	0.697636	0.596319	0.53764	0.242068	0.066432	0.0797027	0.154752	0.105142	0.0965379	0.0926111	0.157459	0.270818	0.137144	0.0766635	0.0603064	0.0648108
Erysipelothrix	0	0	0	0	0	0	0	0	0	0	0	0	0	0	0	0	0	0	0	0	5.03702e-05	0	3.29826e-05
Erysipelotrichaceae UCG-001	0.000348797	0.000232065	2.61609e-05	0	0	0	0	0	0.000139948	0	0.000874126	2.55115e-05	0	0	0	7.49906e-05	0	0	0	0	0	0	0
Erysipelotrichaceae UCG-002	2.4914e-05	0	0	0	0	0	0	0	0	0	6.47501e-05	0	0	0	0	0	0	0	0	0	0	0	0
Erysipelotrichaceae UCG-004	0	0	5.23218e-05	0	0	0	0	0	0	0	0	0	0	0	0	0	0	0	0	0	0	0	0
Erysipelotrichaceae_uncultured	0.000348797	0	0	0	0	0	0	0	0	0	0.000420875	5.1023e-05	0	0	0	2.49969e-05	0	0	0	0	0	0	0
Erythrobacteraceae_Unclassified	0	0	0	0	0	0	0	0	2.33247e-05	0	0	0	0	0	0	0	0	0	0	0	2.51851e-05	0	3.29826e-05
Escherichia-Shigella	0.000199312	3.31521e-05	0.000104644	0	6.3741e-05	0	0	0	0	3.41402e-05	9.71251e-05	5.1023e-05	0	0	0	2.49969e-05	2.77362e-05	0	0	0	2.51851e-05	0	0
Exiguobacterium	2.4914e-05	0	2.61609e-05	0	3.18705e-05	2.6286e-05	0	0	6.99741e-05	0	0	0	0	2.38299e-05	2.36821e-05	0	0	0	0	0	0	0	0
Facklamia	2.4914e-05	3.31521e-05	2.61609e-05	0	0	0	0	0	0	0	3.2375e-05	0	0	0	0	0	0	0	2.41715e-05	0	0	0	0
Faecalibacterium	0.000473367	0	0.000104644	0.000135035	0	0	0	0	4.66494e-05	0	0.000874126	0	0	0	2.36821e-05	0	2.77362e-05	0	0	0	2.51851e-05	0	0
Family XIII AD3011 group	0.000348797	9.94563e-05	0	0	0	0	0	0	2.33247e-05	0	9.71251e-05	0.000102046	0	0	0	7.49906e-05	0	0	0	0	0	0	0
Filimonas	0	0	0	0	0	0	0	0	0	0	0	0	0	0	0	0	0	0	0	0	0.000453332	0.00047715	0.000263861
Flavobacteriaceae_Unclassified	0	0	0	0	0	0	0	0	0	0	0	0	0	7.14898e-05	0	0	0	0	0	0	0.00498665	0.00498356	0.00105544
Flavobacterium	0	0	2.61609e-05	0	6.3741e-05	0	0	2.68053e-05	9.32988e-05	0	0.000161875	0	3.33344e-05	0	0	0	0	3.27493e-05	4.8343e-05	5.65307e-05	0.00158666	0.00167002	0.00197896
Fluviicola	0	0	0	0.000101276	3.18705e-05	0	0	0	2.33247e-05	3.41402e-05	6.47501e-05	0	0	0	0	0	0	0	0	0	0	0	3.29826e-05
FukuN18 freshwater group_norank	0	0	0	6.75174e-05	0	0.000184002	7.07447e-05	2.68053e-05	0	0	0	0	0	0	0	0	0	6.54986e-05	4.8343e-05	5.65307e-05	0	2.65083e-05	3.29826e-05
Fusobacterium	0	0	0	0.000540139	0	0	0	0	0	0	3.2375e-05	0	0	2.38299e-05	0	0	0	0	0	0	0	0	0
GR-WP33-58_norank	2.4914e-05	0	0	0	0	0	0	0	0	0	3.2375e-05	2.55115e-05	0	0	0	0	0	0	0	0	0	0	0
Gordonia	2.4914e-05	9.94563e-05	0.000340092	0	3.18705e-05	5.25721e-05	7.07447e-05	0	0.000466494	0.000785224	0.00019425	2.55115e-05	0.000500017	0.000524259	0	0	0	0.000687735	0.000217544	0.000678369	0.00105777	0.000768741	0.00125334
Haemophilus	0	0	0	0.00168793	0	0	0	0	0	0	0	0	0	0	0	0	0	0	0	0	0	0	0
Halomonas	0.0268324	0.0313619	0.0874559	0.705658	0.691558	0.00210288	0.00443333	0.00139388	0.0438971	0.0352327	0.102208	0.0435992	0.0419681	0.0164427	0.0269739	0.0115486	0.0386088	0.00347143	0.00638128	0.00500297	0.00319851	0.00323402	0.00554108
Helicobacter	0.000149484	0	0	0	0	0	0	0	0	0	0	0	0	0	0	0	0	0	0	0	0	0	0
Herminiimonas	0	0	0	0	0	2.6286e-05	0	0	4.66494e-05	0	3.2375e-05	0	0	0	0	0	0	6.54986e-05	4.8343e-05	0.000169592	0	2.65083e-05	3.29826e-05
Holdemanella	0.00024914	6.63042e-05	0	0	0	0	0	0	4.66494e-05	0	0.000550376	5.1023e-05	0	0	2.36821e-05	4.99938e-05	2.77362e-05	0	0	0	0	0	0
Howardella	0	0	0	0	0	0	0	0	0	0	3.2375e-05	0	0	0	0	0	0	0	0	0	0	0	0
Hydrogenophaga	0	0	0	0.000101276	0.000191223	0	0	0	0	0	0	0	0	0	0	0	0	0	0	0	5.03702e-05	7.9525e-05	0.00013193
Incertae Sedis	7.47421e-05	0	0	3.37587e-05	3.18705e-05	0	0	0	0	0	0	0	0	0	0	0	0	0	0	0	0	0	0
Kaistia	0	0	2.61609e-05	3.37587e-05	0	0.000210288	2.35816e-05	0.000107221	0.000186598	0.000512103	3.2375e-05	0	3.33344e-05	0	0	0	0	9.82479e-05	2.41715e-05	0.000169592	2.51851e-05	0.000132542	0.000197896
Kerstersia	0	0	0	0	0	0	0	0	0	0	0	2.55115e-05	0	0.00257363	0	0	0	0	0	0	0.000327406	0.0108419	0.003793
Ketogulonicigenium	0	0	5.23218e-05	0.000135035	3.18705e-05	0	0	0	0.000886339	0.00460892	0.000777001	5.1023e-05	0.000200007	7.14898e-05	0	0	0	0	0	0	0.000679998	0.000689216	0.00135229
Kineococcus	0	0	0	0	0	0	0	0	0	0	0	0	0	0	0	0	0	3.27493e-05	0	0	0	0	0
Klebsiella	0.547063	0.346605	0.160576	0.105462	0.109762	0.132035	0.460312	0.235083	0.0110326	0.03216	0.0340262	0.334201	0.244475	0.191807	0.622583	0.821797	0.659594	0.21012	0.211936	0.188954	0.116708	0.135617	0.0801148
Knoellia	0	0	0	0	3.18705e-05	0	0	0	0	0	0	0	0	0	0	0	0	0	0	0	0	0	0
Koukoulia	2.4914e-05	0	0	0	0	0	0	0	0	0	0	0	0	2.38299e-05	2.36821e-05	0	0	0	0	0	0.0962575	0.0469462	0.0738151
LD29_norank	0	0	0	0	0	0	0	0	4.66494e-05	0.000273121	3.2375e-05	0	0	0	0	0	0	0	0	0	0	0	6.59652e-05
Lachnoclostridium	0.000348797	0	0	0	3.18705e-05	0	0	0	0.000139948	0	0.000259	0	0	0	0	0	0	0	0	0	0	0	0
Lachnospira	0.000298969	0.000132608	5.23218e-05	0	0	0	0	0	0	0	0.0001295	2.55115e-05	0	0	2.36821e-05	2.49969e-05	0	0	0	0	0	0	0
Lachnospiraceae AC2044 group	0.000423539	0	7.84827e-05	0	0	0	0	0	0	0	0.000356125	7.65345e-05	0	0	0	0	2.77362e-05	0	0	0	0	0	0
Lachnospiraceae FCS020 group	0	3.31521e-05	0	0	0	0	0	0	0	0	6.47501e-05	0	0	0	0	4.99938e-05	0	0	0	0	0	0	0
Lachnospiraceae ND3007 group	2.4914e-05	3.31521e-05	0	0	0	0	0	0	9.32988e-05	0	0	0	0	0	0	0	0	0	0	0	0	0	0
Lachnospiraceae NK4A136 group	0.000448453	0	2.61609e-05	0	0	0	0	0	0	6.82804e-05	0.000161875	0.000204092	0	2.38299e-05	0	4.99938e-05	0	0	0	0	0	0	0
Lachnospiraceae XPB1014 group	0.000747421	6.63042e-05	0.000209287	0	0	0	2.35816e-05	0	0	0	3.2375e-05	7.65345e-05	0	0	0	2.49969e-05	0	0	0	0	2.51851e-05	0	0
Lachnospiraceae_Unclassified	0.00174398	0.000331521	0.000104644	0	0	0	0	0	0.000256572	0	0.0003885	5.1023e-05	0	0	2.36821e-05	7.49906e-05	0	0	2.41715e-05	0	5.03702e-05	0	0
Lactobacillales_Unclassified	0	0	0	0.0015529	0	0	0	0	0	0	0	0	0	0	0	0	0	0	0	0	0	0	0
Lactobacillus	0.015372	0.00261902	0.00298234	0	0	0	0	2.68053e-05	0.00265902	0.00385784	0.012691	0.00178581	0.000200007	0.00014298	0.000142093	0.00199975	0.000388306	6.54986e-05	2.41715e-05	2.82654e-05	0.000352592	0	0
Lactococcus	0.0960686	0.140399	0.180144	6.75174e-05	0.000159352	0.0549904	0.0112248	0.0431834	0.088354	0.0614523	0.140831	0.0742895	0.0738025	0.0274521	0.0318287	0.0146732	0.0471515	0.0165056	0.0238089	0.0269086	0.00826072	0.00800551	0.00781688
Lampropedia	0	0	0	0	0	0	0	0	0	0	0	0	0	4.76599e-05	0	0	0	0	0	0	0.000579258	0.000715725	0.00135229
Leadbetterella	7.47421e-05	6.63042e-05	0.000209287	0.000168793	0.000191223	0	0	0	0.000886339	0.000648663	0.000679876	2.55115e-05	0.000500017	0.000500429	0	0	0	0	2.41715e-05	0	0.00413036	0.0076344	0.0125334
Leeia	0.000149484	0	2.61609e-05	0	0	0	0	0	2.33247e-05	0	0.000226625	0	0	0	0	0	0	0	0	0	0	0	0
Legionella	0	0	0	0	0	2.6286e-05	2.35816e-05	5.36107e-05	0	0	0	0	0	0	0	0	0	0	4.8343e-05	0	0	2.65083e-05	0
Leucobacter	2.4914e-05	0	7.84827e-05	0	6.3741e-05	0	2.35816e-05	0	0	0	0	0	0	0.00016681	0	0	0	0.000229245	4.8343e-05	0.000141327	0.00183851	0.00185558	0.000989479
Leuconostoc	0.00024914	0.000165761	0.000209287	0	0	0.000184002	2.35816e-05	0.000107221	2.33247e-05	3.41402e-05	0.00019425	7.65345e-05	6.66689e-05	2.38299e-05	0	2.49969e-05	0	0	7.25146e-05	0	0	0	0
Luteimonas	0	0	0	0	0	0	0	0	0	0	0	0	0	0	0	0	0	3.27493e-05	0	0	0	2.65083e-05	3.29826e-05
Luteolibacter	0	0	0	0	0	0	0	0	0	0	6.47501e-05	0	0	0	0	0	0	0	0	5.65307e-05	0	0	0
Lysinibacillus	0.000573023	0.00119348	0.000994114	0	0	0	0.000141489	2.68053e-05	0.000583118	0.000853504	0.00123025	0.000561253	0.000533351	0.000262129	0.000331549	0.000124984	0.000221889	6.54986e-05	0.000169201	2.82654e-05	5.03702e-05	5.30166e-05	9.89479e-05
Marvinbryantia	0	0	0	0	0	0	0	0	0	0	3.2375e-05	0	0	0	0	0	0	0	0	0	0	0	0
Massilia	0	3.31521e-05	2.61609e-05	0	0	0	0	0	0	3.41402e-05	9.71251e-05	5.1023e-05	3.33344e-05	7.14898e-05	0	0	0	0	0	0	2.51851e-05	0	0
Megasphaera	9.96562e-05	0	2.61609e-05	0	0	0	0	0	0	0	0.0001295	0	0	0	0	0	0	0	0	0	0	0	0
Mesorhizobium	0	0	2.61609e-05	0	0	0	0	0	0	0	0	0	0	0	0	0	2.77362e-05	0	0	0	0	0	3.29826e-05
Methylobacillus	0	0	0	3.37587e-05	0	0	0	0	0	0	0	0	0	0	0	0	0	0	0	0	0.000277036	0.000212067	0.000659652
Methylobacterium	0	3.31521e-05	2.61609e-05	0	0	0.00013143	0	8.0416e-05	2.33247e-05	0	6.47501e-05	0	0	0	0	0	0	9.82479e-05	0	0.000141327	2.51851e-05	7.9525e-05	0
Methyloversatilis	0	0	0	0	0.000223093	0	0	0	0	0	3.2375e-05	0	6.66689e-05	0	9.47284e-05	0	8.32085e-05	0	0	0	0	0	0
Microbacteriaceae_Unclassified	0.000448453	0.000232065	0.000994114	0.000641415	0.000191223	0.00013143	0.000919681	0.000160832	0.00158608	0.00443822	0.00110075	0.000688811	0.00230008	0.000810218	0	0	0	0.00543638	0.00265887	0.00483338	0.00201481	0.00307497	0.00339721
Microbacterium	7.47421e-05	9.94563e-05	0.000209287	0.000202552	3.18705e-05	0	0	0	0.000163273	0.000580383	0	0.000204092	0.000566686	0.00019064	0	0	0	9.82479e-05	4.8343e-05	0	0.000201481	0.00015905	0.000296844
Modestobacter	0	3.31521e-05	0	0	0	0	0	0	0	0	0	0	0	0	0	0	0	0	0	0	0	0	0
Mogibacterium	0.000274055	0	0	0	0	0	0	0	2.33247e-05	0	0.000291375	2.55115e-05	0	0	0	0	0	0	0	0	2.51851e-05	0	0
Mollicutes RF9_norank	0.000298969	0	7.84827e-05	0	0	0	0	0	4.66494e-05	0	0.000259	5.1023e-05	0	0	0	4.99938e-05	0	0	0	0	2.51851e-05	0	0
Moraxella	9.96562e-05	3.31521e-05	0.000104644	0.000101276	6.3741e-05	0	0	0	6.99741e-05	0	9.71251e-05	2.55115e-05	3.33344e-05	0	0	0	2.77362e-05	0	0	0	0	0	3.29826e-05
Morganella	2.4914e-05	0	2.61609e-05	0	0	0	0	0	2.33247e-05	0	6.47501e-05	5.1023e-05	0	0	0.0570265	0.00202475	2.77362e-05	0	0	0	0.00277036	0.00559326	3.29826e-05
Mycobacterium	0	0	2.61609e-05	0	0	0	0	2.68053e-05	0	0	0	0	3.33344e-05	0	0	0	0	6.54986e-05	4.8343e-05	0	5.03702e-05	0.000106033	0
Mycoplasma	7.47421e-05	0	0	0.000202552	0.000541798	0	0	0	4.66494e-05	0	3.2375e-05	2.55115e-05	3.33344e-05	0	0	0	0	0	0	0	0	0	0
Myroides	9.96562e-05	0.000198913	0.000130804	0	0	0	2.35816e-05	0	9.32988e-05	3.41402e-05	0	5.1023e-05	0.000133338	0	7.10463e-05	0.000299963	2.77362e-05	6.54986e-05	2.41715e-05	0	0.00105777	0.000291592	0.00102246
NS9 marine group_norank	0	0	0	0	0	0	0	0	0	0	0	0	0	0	0	0	0	0	0	0	5.03702e-05	0.000106033	3.29826e-05
Nakamurella	0	0	0	0	0	0	0	0	0.00039652	0.000546243	0.0003885	0	0	0	0	0	0	0	0	0	0	5.30166e-05	6.59652e-05
Neisseria	0	0	0	0.000135035	0	0	0	0	0	0	0	0	0	0	4.73642e-05	0	0	0	0	0	0	0	0
Nesterenkonia	0.000398625	0.000298369	0.000209287	0.00418608	0.00242216	2.6286e-05	0	0	0.000256572	0.000307262	0.000647501	0.000229604	0.000233341	2.38299e-05	0.000142093	0.000124984	0.000166417	6.54986e-05	9.66861e-05	2.82654e-05	2.51851e-05	2.65083e-05	0.000263861
Niabella	0	0	0	0	0	0	0	0	0	0	0	0	0	0	0	0	0	0	0	0.000197857	0.000151111	2.65083e-05	0.000395791
Nocardioides	2.4914e-05	0	2.61609e-05	0	0	0	0	0	0	0	0	0	0	0	0	0	0	0	0	0	0	0	3.29826e-05
Novosphingobium	0	0	0	0	3.18705e-05	0	0	0	0	0	3.2375e-05	0	0	0	0	0	0	0	0	2.82654e-05	0	0	0
Nubsella	0	0	0	0	0	0	2.35816e-05	0	0	0	0	0	0	0	0	0	0	0	2.41715e-05	2.82654e-05	0	0	0
Ochrobactrum	0.000672679	9.94563e-05	0.00143885	0.000202552	0.00117921	0.000946298	0.000259397	0.000643328	0.00737061	0.0265269	0.00229863	0.000663299	0.00373346	0.000667239	0	0	5.54723e-05	0.00556738	0.00227212	0.0185421	0.0142548	0.00866822	0.0349616
Oligoflexales_norank	0	0	0	0	0	0	0	0	0	0	0	0	0	0	0	0	0	0	0	0	0	2.65083e-05	6.59652e-05
Olsenella	2.4914e-05	0	0	0	0	0	0	0	0	0	0.000161875	0	0	0	0	0	0	0	0	0	0	0	0
Oribacterium	0.000348797	6.63042e-05	5.23218e-05	0	0	0	0	0	0	0	0.0001295	5.1023e-05	0	0	0	2.49969e-05	0	0	0	0	0	0	0
Oscillospira	0	0	0	0	0	0	0	0	0	0	3.2375e-05	0	0	0	0	0	0	0	0	0	0	0	0
Oxalobacteraceae_Unclassified	0	0	0	0	0	0	0	0	2.33247e-05	0	0	0	0	0	0	0	0	0	0	0	2.51851e-05	0	6.59652e-05
Paenalcaligenes	0	0	0	0	0	0	0	0	0	0	0	0	0	0	0	0	0	0	0	0	5.03702e-05	0	0.000164913
Paenibacillus	0.00229209	0.00440923	0.00384565	0	0	0	0.000165071	2.68053e-05	0.00258904	0.00187771	0.00339938	0.00206643	0.00170006	0.000619579	0.000852555	0.000374953	0.00116492	0.000163747	0.000265887	0	0.00010074	7.9525e-05	9.89479e-05
Pantoea	0	0	0.00316547	0.00135035	0.00181662	0.000394291	0.000424468	0.00075055	0.00501481	0.00740842	0.00236338	0.000688811	0.00090003	0.00145363	0	0	0	0.00127722	0.000846003	0.00104582	0.00151111	0.00214717	0.00102246
Parabacteroides	0.000423539	3.31521e-05	0	0	0	2.6286e-05	0	0	0	0	0.000226625	7.65345e-05	0	0	0	9.99875e-05	0	0	0	0	0	0	0
Paracocccus	0.000199312	0.000232065	0.000340092	0	0.000254964	0.000236574	0	8.0416e-05	0.00109626	0.00727186	0.0003885	0.000102046	0.000266676	4.76599e-05	9.47284e-05	7.49906e-05	2.77362e-05	0.00167021	0.000290058	0.00401368	0.0016874	0.00233273	0.00567301
Parapusillimonas	0	0	0	6.75174e-05	6.3741e-05	0	0	0	4.66494e-05	0.000102421	0	0	0	0	0	0	0	0	0	0	0	0	3.29826e-05
Pectobacterium	0	0	0.000183126	0.000101276	9.56114e-05	0	0	0	0.000233247	0.000238981	0.0003885	0	0	4.76599e-05	0	0	0	0	0	0	2.51851e-05	2.65083e-05	3.29826e-05
Pelagibacterium	0	0	0	0.00148538	0.00152978	0	0	0	0.000209922	3.41402e-05	0.000161875	0	0	0	0	0	8.32085e-05	0	0	0	0	0	0
Peptococcus	0.000149484	0	0	0	0	0	0	0	0.000116624	0	0.00019425	0	0	0	0	0	2.77362e-05	0	0	0	0	0	0
Peptostreptococcaceae_Unclassified	2.4914e-05	0	0	0	0	0	0	0	0	0	0	0	0	0	0	0	5.54723e-05	0	0	0	0	0	0
Persicitalea	0	0	0	0	0	0	0	0	4.66494e-05	6.82804e-05	0	0	0	0	0	0	0	0	0	8.47961e-05	5.03702e-05	0.000106033	9.89479e-05
Phascolarctobacterium	0.000672679	3.31521e-05	2.61609e-05	0	0	0	0	0	4.66494e-05	0	0.00019425	0.000229604	0	0	0	7.49906e-05	0	0	0	0	2.51851e-05	0	0
Pirellula	0	0	0	0	0	0	0	0	0	6.82804e-05	3.2375e-05	0	0	0	0	0	0	0	0	0	0	0	0
Planctomyces	0	0	0	0	9.56114e-05	0	0	0	0	0	0	0	0	0	0	0	0	0	0	0	0	0	0
Porphyromonadaceae_uncultured	0.000597937	0.000132608	0.000183126	0	0	0	0	0	9.32988e-05	3.41402e-05	9.71251e-05	0.000204092	0	0	0	4.99938e-05	0	0	0	0	2.51851e-05	0	0
Porphyromonas	0	0	0	0.00124907	0	0	0	0	0	0	0	0	0	0	0	0	0	0	0	0	0	0	0
Prevotella	0	0	0	0.000337587	0	0	0	0	0	0	0	0	0	0	0	0	0	0	0	0	0	0	0
Prevotella 1	0.000174398	0	2.61609e-05	0	0	0	0	0	0	3.41402e-05	0	0	0	0	0	0	0	0	0	0	0	0	0
Prevotella 2	0	0	0	0	0	0	0	0	0	0	0.000226625	0	0	0	0	0	0	0	0	0	0	0	0
Prevotella 7	9.96562e-05	3.31521e-05	0	0	0	0	0	0	6.99741e-05	0	0.00032375	0	0	0	0	0	5.54723e-05	0	0	0	2.51851e-05	0	0
Prevotella 9	0.00012457	3.31521e-05	5.23218e-05	0.000337587	3.18705e-05	0	0	0	4.66494e-05	0	0.000291375	2.55115e-05	0	0	2.36821e-05	2.49969e-05	0	0	0	0	0	0	0
Prevotellaceae NK3B31 group	0.000199312	3.31521e-05	0	0	0	0	0	0	0	0	3.2375e-05	0	0	0	0	2.49969e-05	0	0	0	0	0	0	0
Prevotellaceae UCG-003	4.98281e-05	0	0	0	0	0	0	0	0	0	0	0	0	0	0	0	0	0	0	0	0	0	0
Prevotellaceae_Unclassified	0.00012457	0	2.61609e-05	0	0	0	0	0	0	0	0	0	0	0	0	2.49969e-05	5.54723e-05	0	0	0	0	0	0
Prosthecobacter	0	0	0	0	9.56114e-05	0	0	0	0	0	0	0	0	0	0	0	0	0	0	0	0	0	0
Proteus	0	0	0	0	0	0	0	0	0	0	0	0	0	0	0	0	0	0	0	0	0	0.00774043	0
Providencia	0	0	0	0.0439538	0.0334321	0	2.35816e-05	0	0	0	3.2375e-05	0	0	0	0.0350108	0.000949881	0.0167249	0	0.000193372	0	0.00493628	0.00493055	0.00544213
Pseudobutyrivibrio	0.00092182	6.63042e-05	7.84827e-05	0.000236311	0	0	0	0	0	0	0.000615126	7.65345e-05	0	0	0	0	8.32085e-05	0	0	0	2.51851e-05	2.65083e-05	0
Pseudofulvimonas	0	0	0	0	0	0	0	0	0	0	0	0	0	0	0	0	0	0	0	0	2.51851e-05	0.000106033	0.000791583
Pseudomonadaceae_uncultured	2.4914e-05	0	0	0	0	0	0	0	0	0	0	0	3.33344e-05	0	0	0	0	0	0	0	0	0	0
Pseudomonas	0.00279037	0.0047076	0.00491825	6.75174e-05	0.000350575	0	0.000542376	5.36107e-05	0.00254239	0.00201427	0.00443538	0.00252564	0.00220007	0.000548089	0.00127883	0.000524934	0.00105397	0.000589487	0.000241715	0.0014698	0.000151111	0.000238575	0.000395791
Pseudonocardia	0	0	0	3.37587e-05	0	0	0	0	0	0	0	0	0	0	0	0	0	0	0	0	0	0	0
Pseudoxanthobacter	0	0	2.61609e-05	0	0	7.88581e-05	2.35816e-05	0.000134027	0	0	0	0	0	0	0	0	0	0	2.41715e-05	2.82654e-05	0	2.65083e-05	0
Pseudoxanthomonas	0	3.31521e-05	0	0	0	0	0	0	0	0	0	0	0	0	0	0	0	0	0	0	0	0	0
Psychrobacter	0.000847078	0.00142554	0.00172662	0	0	0	4.71631e-05	0	0.000583118	0.000375542	0.000874126	0.000663299	0.000866696	9.53198e-05	0.000284185	7.49906e-05	0.000499251	0	7.25146e-05	5.65307e-05	2.51851e-05	7.9525e-05	6.59652e-05
Ramlibacter	0	0	0	3.37587e-05	0.000127482	0	0	0	0	0	0	0	0	0	0	0	0	9.82479e-05	2.41715e-05	0.000197857	5.03702e-05	0.000106033	0.00013193
Rhizobium	0.000149484	9.94563e-05	0.000130804	0.000202552	0.000382446	0.000604579	0.000165071	0.000455691	0.00156276	0.0043358	0.000582751	7.65345e-05	0.000200007	0	2.36821e-05	0	0	0.00167021	0.00116023	0.00310919	0.000327406	0.000556675	0.00148422
Rhodobacter	0	3.31521e-05	5.23218e-05	0.000168793	6.3741e-05	0	0	0	6.99741e-05	0.000273121	0	2.55115e-05	0	0	0	0	0	0	2.41715e-05	0.000141327	0.000906664	0.000715725	0.00112141
Rhodobacteraceae_Unclassified	0.000174398	3.31521e-05	0.00143885	0.000607656	0.000509928	2.6286e-05	0	0	0.00079304	0.0034823	0.00100363	0.000484719	0.00410014	0.00276427	0	0	0	0.000163747	0.000435087	0.000339184	0.00299703	0.00373767	0.0062667
Rhodococcus	0	0	0	0	0	0	0	0	2.33247e-05	6.82804e-05	3.2375e-05	0	0	0	0	0	2.77362e-05	0	0	0	5.03702e-05	0	0
Rhodopseudomonas	0	0	0	3.37587e-05	0.000191223	0	0	2.68053e-05	2.33247e-05	0	0	0	0	0	0	0	0	0	0	0	2.51851e-05	0	3.29826e-05
Rhodovarius	0	0	0	0	0.000127482	0	0	0	0	0	0	0	0	0	0	0	0	0	0	0	0	0	0
Rickettsiaceae_Unclassified	0	0	0	0	0	0	0	0	0	0	0	0	0	0	0	0	0	0	0	0	0	2.65083e-05	3.29826e-05
Rikenellaceae RC9 gut group	4.98281e-05	0	2.61609e-05	0	0	0	0	0	0	0	0	5.1023e-05	0	0	0	0	0	0	0	0	0	0	0
Roseburia	0.000298969	0.000132608	0	0	0	0	0	0	6.99741e-05	0	0.00135975	0	0	0	0	2.49969e-05	0	0	0	0	2.51851e-05	0	0
Roseococcus	0	0	0	0	0	0	0	0	2.33247e-05	0.000102421	0	0	0	0	0	0	0	0	0	0	0	5.30166e-05	9.89479e-05
Roseomonas	0	0	0	0	0	0	0	0	2.33247e-05	0.000136561	0	2.55115e-05	0	0	0	0	0	0	0	0	0	0	0
Rubellimicrobium	0	0	0	0	6.3741e-05	0	0	0	0	0	0	0	0	0	0	0	0	0	0	0	0	0	0
Ruminiclostridium	9.96562e-05	0	0	0	0	0	0	0	9.32988e-05	0	0.000485625	0	0	0	2.36821e-05	2.49969e-05	0	0	0	0	2.51851e-05	0	0
Ruminiclostridium 5	0.000523195	0.000165761	0	0	0	0	0	0	0	0	0.000291375	0	0	2.38299e-05	4.73642e-05	2.49969e-05	0	0	0	0	2.51851e-05	0	0
Ruminiclostridium 6	0.000174398	0	0	0	0	0	0	0	0	0	3.2375e-05	7.65345e-05	0	0	0	0	8.32085e-05	0	0	0	0	0	0
Ruminiclostridium 9	2.4914e-05	6.63042e-05	0	0	0	0	0	0	0	0	6.47501e-05	5.1023e-05	0	0	0	0	0	0	0	0	0	0	0
Ruminococcaceae NK4A214 group	0.00146993	9.94563e-05	0.00028777	0	0	0	0	0	2.33247e-05	0	0.000485625	0.000153069	0	4.76599e-05	2.36821e-05	0.000174978	2.77362e-05	0	0	0	2.51851e-05	0	0
Ruminococcaceae UCG-002	0.00174398	0.000530434	5.23218e-05	0	0	0	0	0	0.000256572	0	0.00123025	7.65345e-05	0	0	4.73642e-05	0.000149981	0	0	0	0	0	0	0
Ruminococcaceae UCG-005	0.0017689	0.000265217	0.000313931	0	0	0	0	0	0	6.82804e-05	0.000679876	0.000280627	3.33344e-05	4.76599e-05	4.73642e-05	0.000149981	5.54723e-05	0	0	0	5.03702e-05	0	0
Ruminococcaceae UCG-008	0.00012457	0	0	0	0	0	0	0	9.32988e-05	0	0.000259	2.55115e-05	0	0	0	0	0	0	0	0	0	0	0
Ruminococcaceae UCG-009	0.000174398	0	0.000104644	0	0	0	0	0	0	0	0.000259	5.1023e-05	0	0	0	0	0	0	0	0	0	0	0
Ruminococcaceae UCG-010	0.000199312	3.31521e-05	2.61609e-05	0	0	0	0	0	6.99741e-05	0	6.47501e-05	0	0	0	0	4.99938e-05	0	3.27493e-05	0	0	0	0	0
Ruminococcaceae UCG-013	0.00112113	6.63042e-05	2.61609e-05	0	0	0	0	0	0.000116624	0	0.00045325	0.000127558	0	0	0	4.99938e-05	0	3.27493e-05	0	0	2.51851e-05	0	0
Ruminococcaceae UCG-014	0.00132044	9.94563e-05	7.84827e-05	6.75174e-05	0	2.6286e-05	0	0	4.66494e-05	0	0.00032375	0.000102046	0	0	0	7.49906e-05	8.32085e-05	0	0	0	2.51851e-05	0	0
Ruminococcaceae_Unclassified	9.96562e-05	0	0	0	0	0	0	0	2.33247e-05	0	9.71251e-05	0	0	0	0	0	0	0	0	0	0	0	0
Ruminococcaceae_uncultured	7.47421e-05	3.31521e-05	0	0	0	0	0	0	0.000163273	0	0.0001295	0	0	0	0	0	0	0	0	0	0	0	0
Ruminococcus 2	0.00024914	3.31521e-05	5.23218e-05	0	0	0	0	0	0	0	3.2375e-05	7.65345e-05	0	0	0	7.49906e-05	0	0	0	0	0	0	0
SHA-109_norank	0	0	7.84827e-05	0	0	0	0	0	0.000676416	0.00385784	0.000647501	0	0	0	0	0	0	0	0	0	0.000176296	0.000212067	0.00013193
Saccharibacteria_norank	0.000473367	0.000762498	0.00162198	0.00050638	0.000860503	0.00110401	0.0012734	0.00136707	0.0113125	0.0563996	0.0153781	0.000306138	0.0029001	0.00126299	0	0	0	0.00759784	0.00468928	0.00915798	0.00551554	0.00352561	0.00488143
Saprospiraceae_uncultured	0	0	0	0	0	0	0	0	0	0	0	0	0	0	0	0	0	0	0	0	0.000201481	0.000371117	0.000692635
Serratia	4.98281e-05	3.31521e-05	0.000497057	0.0199514	0.0352806	0	4.71631e-05	5.36107e-05	0.00363865	0.00460892	0.0405335	7.65345e-05	6.66689e-05	0.0019064	0.0116042	0.000149981	0.0314251	0.00130997	9.66861e-05	0.000254388	0.0519821	0.00466546	0.132425
Shuttleworthia	2.4914e-05	3.31521e-05	0	0	0	0	0	0	0.000163273	0	0.0003885	0	0	0	0	2.49969e-05	0	0	0	0	0	0	0
Siphonobacter	0	0	0	0	0	0	0	0	0	3.41402e-05	0	0	0	0	0	0	0	0	2.41715e-05	0.000254388	5.03702e-05	5.30166e-05	0
Skermanella	0	0	2.61609e-05	0	0	0	0	0	0	0	0	0	0	0	0	0	0	0	0	0	0	0	0
Slackia	0	0	0	0	0.000127482	0	0	0	0	0	0	0	0	0	0	0	0	0	0	0	0	0	0
Solibacillus	0.000199312	0.000530434	0.000418574	0	0	2.6286e-05	2.35816e-05	0	0.000209922	0.000307262	0.00019425	0.000178581	0.000233341	9.53198e-05	0.000189457	7.49906e-05	5.54723e-05	0	2.41715e-05	2.82654e-05	2.51851e-05	2.65083e-05	0
Solobacterium	4.98281e-05	0	2.61609e-05	0	0	0	0	0	4.66494e-05	0	0.00045325	0	0	0	0	2.49969e-05	0	0	0	0	0	0	0
Soonwooa	0	0	0	0	0	0	0	0	0	0	0	0	0	0	0	0	0	0	0	0	7.55553e-05	5.30166e-05	0
Sorangium	0	0	0	0	0	0	0	0	0	0	0	0	0	0	0	0	0	0	0	0	0.000151111	0.00015905	6.59652e-05
Sphingobacteriaceae_Unclassified	0	0	0	0	0	0	0	0	0	0	0	0	0	0	0	0	0	0	0	0	2.51851e-05	5.30166e-05	3.29826e-05
Sphingobacteriales_Unclassified	0	0	0	3.37587e-05	3.18705e-05	0	0	0	0	0	0.000161875	0	0	0	0	0	0	0	0	0	0	0	0
Sphingobacterium	2.4914e-05	0	5.23218e-05	0.000607656	0.00063741	5.25721e-05	4.71631e-05	2.68053e-05	0.000653092	0.000443822	0.000679876	0	0	4.76599e-05	0	0.00189976	0	0.000753234	0.000362573	0.000565307	0.00141037	0.00121938	0.00181404
Sphingobium	0	0	0	3.37587e-05	6.3741e-05	0	0	0	6.99741e-05	0.000238981	3.2375e-05	0	0	0	0	0	0	0	0	2.82654e-05	5.03702e-05	0.000106033	3.29826e-05
Sphingomonadaceae_Unclassified	0	0	0	0.000236311	9.56114e-05	0	0	0	0	0	3.2375e-05	0	0	0	0	0	0	0	0	0	5.03702e-05	0.000132542	3.29826e-05
Sphingomonas	0.00012457	6.63042e-05	7.84827e-05	0.000236311	0.000446187	0	0	0	2.33247e-05	0.000102421	0.000226625	0.000102046	3.33344e-05	0	9.47284e-05	0	5.54723e-05	9.82479e-05	2.41715e-05	0.000169592	2.51851e-05	2.65083e-05	6.59652e-05
Sphingopyxis	0	0	0	3.37587e-05	9.56114e-05	0	0	0	0	0	3.2375e-05	0	0	0	0	0	0	0	0	2.82654e-05	0	5.30166e-05	3.29826e-05
Sporosarcina	0	3.31521e-05	0.000104644	0	0	0	2.35816e-05	0	2.33247e-05	0	9.71251e-05	0.000127558	0	2.38299e-05	4.73642e-05	0	0	3.27493e-05	0	2.82654e-05	0	0	0
Staphylococcus	0.000174398	0.000132608	0.00028777	6.75174e-05	6.3741e-05	0	9.43263e-05	0	0.000513143	0.000102421	0.0003885	0	0	4.76599e-05	0	0.00549931	0.000110945	0	0	0	0.000377777	7.9525e-05	0.000230878
Stenotrophomonas	9.96562e-05	6.63042e-05	2.61609e-05	0.000202552	0.000127482	0	2.35816e-05	0	9.32988e-05	0.000204841	0.000356125	5.1023e-05	3.33344e-05	7.14898e-05	7.10463e-05	2.49969e-05	0.00441005	0.000392992	2.41715e-05	0.000282654	0.0037274	0.0115311	0.0217355
Streptococcus	0.00331357	0.00225434	0.00133421	0.00567146	3.18705e-05	2.6286e-05	7.07447e-05	0	0.00137616	0.000648663	0.00255763	0.00112251	0.000633354	0.000238299	0.000497324	0.000274966	0.000665668	6.54986e-05	4.8343e-05	0.000113061	7.55553e-05	2.65083e-05	9.89479e-05
Streptomyces	0	0	0.000104644	0	0	0	0	0	0	0	0	0	0	0	0	0	0	0	0	0	0	0	0
Subdoligranulum	0.0104639	0.000364673	0.00143885	0	0	5.25721e-05	0	0	0.000326546	0	0.00326988	0.000255115	0	0	7.10463e-05	0.000449944	5.54723e-05	0	0	0	5.03702e-05	2.65083e-05	0
Sutterella	0	0	0	0.000135035	9.56114e-05	0	0	0	0	0	0	0	0	0	0	0	0	0	0	0	0	0	0
Syntrophococcus	4.98281e-05	6.63042e-05	0	0	0	0	0	0	2.33247e-05	0	0.00019425	0	0	0	0	4.99938e-05	0	0	0	0	0	0	0
TM6_norank	0	0	0	0	0	0	0	0	0	0	0	0	0	0	0	0	0	0	0	0	0	0	3.29826e-05
Taibaiella	0	0	2.61609e-05	6.75174e-05	3.18705e-05	0	0	0	0	3.41402e-05	9.71251e-05	0	0	0.00011915	0	0	0	6.54986e-05	2.41715e-05	5.65307e-05	0.000679998	0.000450642	0.00138527
Terrimonas	0	0	0	0	3.18705e-05	0	0	0	0	0	0	0	0	0	0	0	0	3.27493e-05	0	8.47961e-05	0	2.65083e-05	0
Terrisporobacter	0.000523195	0.000165761	0	6.75174e-05	0	0	0	0	0.000116624	6.82804e-05	0.000874126	0	0	2.38299e-05	2.36821e-05	2.49969e-05	0	0	2.41715e-05	0	5.03702e-05	0	0
Treponema 2	0.000971648	3.31521e-05	7.84827e-05	0	0	0	0	0	0	0	0.00019425	0	0	0	0	4.99938e-05	0	0	0	0	5.03702e-05	0	0
Tsukamurella	7.47421e-05	3.31521e-05	0.000104644	6.75174e-05	0.000254964	7.88581e-05	0.000848936	8.0416e-05	0.000373195	0.000990065	0.000161875	0.000357161	0.00110004	0.00297874	0	0	0	0.0124447	0.00444756	0.00893185	0.00861331	0.00577881	0.0110162
Turicibacter	0.00012457	3.31521e-05	0	0	0	0	0	0	6.99741e-05	0	9.71251e-05	5.1023e-05	3.33344e-05	0	0	0	2.77362e-05	0	0	0	0	0	0
Undibacterium	0	0	0	0	0	0	0	0	0	0	0	0	0	0	0	4.99938e-05	5.54723e-05	0	0	0	0	0	0
Uruburuella	0	0	0	0	0	0	0	0	2.33247e-05	0	3.2375e-05	0	0	0	0	0	0	0	0	0	0	0	0
Vagococcus	0	0	0.000209287	0	0	0.00099887	0	0.000348469	0.000536468	0.000716944	0.000744626	0	6.66689e-05	0.00112001	0.000213139	0	0.000970766	0.00193221	0.00079766	0.000734899	0.00312295	0.00204114	0.00125334
Veillonella	0.000149484	0	0	0.000945243	0	0	0	0	0	0	3.2375e-05	0.000127558	0	0	0	2.49969e-05	0	0	0	0	2.51851e-05	0	0
Verrucomicrobium	0	0	7.84827e-05	0	0	0	0	0	0	0	0	0	0	0	0	0	0	0	0	0	7.55553e-05	0.000212067	0.000296844
Vitreoscilla	0	3.31521e-05	0	0	0	0.0024446	0.000518795	0.000294859	0	0	0	2.55115e-05	0	2.38299e-05	0	0	0	0.0476502	0.0348795	0.0416349	0.0814486	0.0499417	0.0860187
Weissella	7.47421e-05	3.31521e-05	0	0	0	0	0	0	0	3.41402e-05	6.47501e-05	2.55115e-05	0	0	0	0	0	0	0	0	0	0	0
Wolbachia	0	0	0	0.00789953	0.00589604	0	0	0	0	0	0	0	0.000133338	0	0	0	0	0	0	0	0	0	0
Xanthomonadaceae_uncultured	0	0	0	0	0	0	0	0	0	0	0	0	0	0	0	0	0	0	0	0	0	7.9525e-05	9.89479e-05
[Eubacterium] brachy group	0	0	0	0	0	0	0	0	0	0	6.47501e-05	0	0	0	0	0	0	0	0	0	0	0	0
[Eubacterium] coprostanoligenes group	0.000548109	9.94563e-05	2.61609e-05	0	0	0	0	0	9.32988e-05	0	0.000518001	0.000127558	0	0	0	7.49906e-05	0	0	0	0	5.03702e-05	0	0
[Eubacterium] hallii group	7.47421e-05	0.000198913	0	0	0	0	0	0	0.000163273	0	0.000259	0.000102046	0	0	0	0	2.77362e-05	0	0	0	0	0	0
[Ruminococcus] gauvreauii group	0.00697593	9.94563e-05	0.000549379	0	0	0	0	0	0.000443169	0	0.000518001	7.65345e-05	0	0	2.36821e-05	7.49906e-05	0	0	0	0	2.51851e-05	0	0
